# Supplementary material for: Bis[(E)-1-methyl-4-styrylpyridinium] 4-bromo­benzene­sulfonate iodide
Source: Acta Crystallogr Sect E Struct Rep Online. 2010 May 15;66(Pt 6):o1372–3. doi: 10.1107/S1600536810017277 (PMC2979384; doi:10.1107/S1600536810017277)
Supplement: Supplementary file 1 [file e-66-o1372-sup1.cif]

##############################################################################
###                                                                        ###
###        Electronic paper (Acta Crystallographica Section E)             ###
###                                                                        ###
##############################################################################
#                                                                            #
# This CIF contains the data in a paper accepted for publication in Acta     #
# Crystallographica Section E. It conforms to the requirements of Notes      #
# for Authors for Section E, and has been peer reviewed under the auspices   #
# of the IUCr Commission on Journals.                                        #
#                                                                            #
# Full details of the Crystallographic Information File format               #
# are given in the paper "The Crystallographic Information File (CIF):       #
# a New Standard Archive File for Crystallography" by S. R. Hall, F. H.      #
# Allen and I. D. Brown [Acta Cryst. (1991), A47, 655-685].                  #
#                                                                            #
# The current version of the core CIF dictionary is obtainable from          #
# ftp://ftp.iucr.org/pub/cif_core.dic. The current version number is 2.4.    #
#                                                                            #
# Software is freely available for graphical display of the structure(s) in  #
# this CIF.  For information consult the CIF home page http://www.iucr.org/  #
# cif/home.html                                                              #
#                                                                            #
# This file may be used for bona fide research purposes within the           #
# scientific community so long as proper attribution is given to the journal # 
# article from which it was obtained.                                        #
#                                                                            #
##############################################################################
                                             
data_global
_audit_creation_method     'form.cif (version 2.0)'
_journal_data_validation_number     ?
_journal_date_recd_electronic     2010-04-16
_journal_date_accepted     2010-05-11
_journal_name_full     'Acta Crystallographica, Section E'
_journal_year     2010
_journal_volume     66
_journal_issue      6
_journal_page_first     o1372
_journal_page_last     o1373
_journal_paper_category     QO
_journal_coeditor_code     IS2540
_publ_contact_author_name     'Assoc.Prof. Dr. Suchada Chantrapromma'
_publ_contact_author_address
;
      Department of Chemistry
      Faculty of Science
      Prince of Songkla University
      Hat-Yai, Songkhla 90112
      THAILAND
;
_publ_contact_author_email     'suchada.c@psu.ac.th'
_publ_contact_author_fax     '66 74 212918'
_publ_contact_author_phone     '66 74 288447'
_publ_section_title
;
Bis[(<i>E</i>)-1-methyl-4-styrylpyridinium] 4-bromobenzenesulfonate iodide
;
loop_
    _publ_author_name
    _publ_author_footnote
    _publ_author_address
    'Chanasuk Surasit' ?
;     Crystal Materials Research Unit
      Department of Chemistry
      Faculty of Science
      Prince of Songkla University
      Hat-Yai, Songkhla 90112
      Thailand
;
    'Suchada Chantrapromma'
;
      Thomson Reuters ResearcherID: A-5085-2009.
;
;     Crystal Materials Research Unit
      Department of Chemistry
      Faculty of Science
      Prince of Songkla University
      Hat-Yai, Songkhla 90112
      Thailand
;
    'Kullapa Chanawanno' ?
;     Crystal Materials Research Unit
      Department of Chemistry
      Faculty of Science
      Prince of Songkla University
      Hat-Yai, Songkhla 90112
      Thailand
;
    'Hoong-Kun Fun'
;
      Additional correspondence author, e-mail: hkfun@usm.my.
      Thomson Reuters ResearcherID: A-3561-2009.
;
;     X-ray Crystallography Unit
      School of Physics
      Universiti Sains Malaysia
      11800 USM, Penang
      Malaysia
;
data_I
_audit_creation_method     SHELXL-97
_chemical_name_systematic
;
Bis[(<i>E</i>)-1-methyl-4-styrylpyridinium] 4-bromobenzenesulfonate iodide
;
_chemical_name_common
;
;
_chemical_formula_moiety     '2(C14 H14 N +), C6 H4 Br O3 S -, I -'
_chemical_formula_sum     'C34 H32 Br I N2 O3 S'
_chemical_formula_iupac     '2C14 H14 N +, C6 H4 Br O3 S -, I -'
_chemical_formula_weight     755.49
_chemical_melting_point     ?
_chemical_melting_point_gt     472
_chemical_melting_point_lt     473
_symmetry_cell_setting     Monoclinic
_symmetry_space_group_name_H-M     'P 21/c'
_symmetry_space_group_name_Hall     '-P 2ybc'
loop_
    _symmetry_equiv_pos_as_xyz
    'x, y, z'
    '-x, y+1/2, -z+1/2'
    '-x, -y, -z'
    'x, -y-1/2, z-1/2'
_cell_length_a     7.7766(2)
_cell_length_b     32.2737(9)
_cell_length_c     12.8009(4)
_cell_angle_alpha     90.00
_cell_angle_beta     96.097(2)
_cell_angle_gamma     90.00
_cell_volume     3194.59(16)
_cell_formula_units_Z     4
_cell_measurement_reflns_used     9275
_cell_measurement_theta_min     1.26
_cell_measurement_theta_max     30.00
_cell_measurement_temperature     100
_exptl_crystal_description     needle
_exptl_crystal_colour     orange
_exptl_crystal_size_max     0.50
_exptl_crystal_size_mid     0.14
_exptl_crystal_size_min     0.05
_exptl_crystal_density_diffrn     1.571
_exptl_crystal_density_meas     ?
_exptl_crystal_density_method     'not measured'
_exptl_crystal_F_000     1512
_exptl_absorpt_coefficient_mu     2.355
_exptl_absorpt_correction_type     multi-scan
_exptl_absorpt_process_details     '(<i>SADABS</i>; Bruker, 2005)'
_exptl_absorpt_correction_T_min     0.3826
_exptl_absorpt_correction_T_max     0.8893
_exptl_special_details
;
The crystal was placed in the cold stream of an Oxford Cryosystems Cobra
open-flow nitrogen cryostat (Cosier & Glazer, 1986) operating at 100.0(1) K.
;
_diffrn_ambient_temperature     100
_diffrn_radiation_type     'MoK\a'
_diffrn_radiation_wavelength     0.71073
_diffrn_radiation_source     'sealed tube'
_diffrn_radiation_monochromator     'graphite'
_diffrn_measurement_device_type     'Bruker APEXII CCD area-detector'
_diffrn_measurement_method     '\f and \w scans'
_diffrn_detector_area_resol_mean     ?
_diffrn_reflns_number     42790
_diffrn_reflns_av_R_equivalents     0.0535
_diffrn_reflns_av_sigmaI/netI     0.0471
_diffrn_reflns_theta_min     1.26
_diffrn_reflns_theta_max     30.00
_diffrn_reflns_theta_full     30.00
_diffrn_measured_fraction_theta_max     0.999
_diffrn_measured_fraction_theta_full     0.999
_diffrn_reflns_limit_h_min     -10
_diffrn_reflns_limit_h_max     10
_diffrn_reflns_limit_k_min     -45
_diffrn_reflns_limit_k_max     45
_diffrn_reflns_limit_l_min     -18
_diffrn_reflns_limit_l_max     18
_diffrn_standards_number     0
_diffrn_standards_interval_count     ?
_diffrn_standards_interval_time     ?
_diffrn_standards_decay_%     ?
_refine_special_details
;
 Refinement of F^2^ against ALL reflections.  The weighted R-factor wR and
 goodness of fit S are based on F^2^, conventional R-factors R are based
 on F, with F set to zero for negative F^2^. The threshold expression of
 F^2^ > 2sigma(F^2^) is used only for calculating R-factors(gt) etc. and is
 not relevant to the choice of reflections for refinement.  R-factors based
 on F^2^ are statistically about twice as large as those based on F, and R-
 factors based on ALL data will be even larger.
;
_reflns_number_total     9275
_reflns_number_gt     7161
_reflns_threshold_expression     I>2\s(I)
_refine_ls_structure_factor_coef     Fsqd
_refine_ls_matrix_type     full
_refine_ls_R_factor_all     0.0619
_refine_ls_R_factor_gt     0.0417
_refine_ls_wR_factor_gt     0.0813
_refine_ls_wR_factor_ref     0.0887
_refine_ls_goodness_of_fit_ref     1.032
_refine_ls_restrained_S_all     1.032
_refine_ls_number_reflns     9275
_refine_ls_number_parameters     381
_refine_ls_number_restraints     0
_refine_ls_hydrogen_treatment     constr
_refine_ls_weighting_scheme     calc
_refine_ls_weighting_details
         'calc w=1/[\s^2^(Fo^2^)+(0.0271P)^2^+6.2363P] where P=(Fo^2^+2Fc^2^)/3'
_atom_sites_solution_hydrogens     geom
_atom_sites_solution_primary     direct
_atom_sites_solution_secondary     difmap
_refine_ls_shift/su_max     0.001
_refine_ls_shift/su_mean     0.000
_refine_diff_density_max     1.960
_refine_diff_density_min     -1.128
_refine_ls_extinction_method     none
_refine_ls_extinction_coef     ?
loop_
    _atom_type_symbol
    _atom_type_description
    _atom_type_scat_dispersion_real
    _atom_type_scat_dispersion_imag
    _atom_type_scat_source
    'C' 'C' 0.0033 0.0016
                         'International Tables Vol C Tables 4.2.6.8 and 6.1.1.4'
    'H' 'H' 0.0000 0.0000
                         'International Tables Vol C Tables 4.2.6.8 and 6.1.1.4'
    'N' 'N' 0.0061 0.0033
                         'International Tables Vol C Tables 4.2.6.8 and 6.1.1.4'
    'O' 'O' 0.0106 0.0060
                         'International Tables Vol C Tables 4.2.6.8 and 6.1.1.4'
    'S' 'S' 0.1246 0.1234
                         'International Tables Vol C Tables 4.2.6.8 and 6.1.1.4'
    'Br' 'Br' -0.2901 2.4595
                         'International Tables Vol C Tables 4.2.6.8 and 6.1.1.4'
    'I' 'I' -0.4742 1.8119
                         'International Tables Vol C Tables 4.2.6.8 and 6.1.1.4'
_computing_data_collection     '<i>APEX2</i> (Bruker, 2005)'
_computing_cell_refinement     '<i>SAINT</i> (Bruker, 2005)'
_computing_data_reduction     '<i>SAINT</i> (Bruker, 2005)'
_computing_structure_solution     '<i>SHELXTL</i> (Sheldrick, 2008)'
_computing_structure_refinement     '<i>SHELXTL</i> (Sheldrick, 2008)'
_computing_molecular_graphics     '<i>SHELXTL</i> (Sheldrick, 2008)'
_computing_publication_material
               '<i>SHELXTL</i> (Sheldrick, 2008) and <i>PLATON</i> (Spek, 2009)'
loop_
    _atom_site_type_symbol
    _atom_site_label
    _atom_site_fract_x
    _atom_site_fract_y
    _atom_site_fract_z
    _atom_site_U_iso_or_equiv
    _atom_site_adp_type
    _atom_site_calc_flag
    _atom_site_refinement_flags
    _atom_site_occupancy
    _atom_site_disorder_assembly
    _atom_site_disorder_group
    I I1 0.60308(3) 0.140711(6) 0.018059(15) 0.02340(6) Uani d . 1 . .
    Br Br1 1.22595(4) 0.122562(10) 0.83018(3) 0.02557(8) Uani d . 1 . .
    S S1 0.51213(10) 0.11278(2) 0.52311(5) 0.01778(14) Uani d . 1 . .
    O O1 0.4366(3) 0.07387(7) 0.55369(17) 0.0263(5) Uani d . 1 . .
    O O2 0.5601(3) 0.11252(7) 0.41576(16) 0.0247(5) Uani d . 1 . .
    O O3 0.4107(3) 0.14897(7) 0.54613(17) 0.0244(5) Uani d . 1 . .
    N N1A 0.4474(3) -0.01295(8) 0.72887(19) 0.0188(5) Uani d . 1 . .
    C C1A 0.6113(4) -0.04541(10) 0.8712(2) 0.0247(7) Uani d . 1 . .
    H H1AA 0.6522 -0.0697 0.9044 0.030 Uiso calc R 1 . .
    C C2A 0.5079(4) -0.04764(9) 0.7787(2) 0.0216(6) Uani d . 1 . .
    H H2AA 0.4787 -0.0734 0.7495 0.026 Uiso calc R 1 . .
    C C3A 0.4852(4) 0.02476(10) 0.7710(2) 0.0226(6) Uani d . 1 . .
    H H3AA 0.4414 0.0484 0.7363 0.027 Uiso calc R 1 . .
    C C4A 0.5875(4) 0.02843(10) 0.8645(2) 0.0241(7) Uani d . 1 . .
    H H4AA 0.6112 0.0545 0.8933 0.029 Uiso calc R 1 . .
    C C5A 0.6568(4) -0.00702(11) 0.9171(2) 0.0244(7) Uani d . 1 . .
    C C6A 0.7692(5) -0.00622(11) 1.0150(3) 0.0282(7) Uani d . 1 . .
    H H6AA 0.8083 -0.0315 1.0433 0.034 Uiso calc R 1 . .
    C C7A 0.8207(4) 0.02818(11) 1.0675(2) 0.0268(7) Uani d . 1 . .
    H H7AA 0.7812 0.0533 1.0386 0.032 Uiso calc R 1 . .
    C C8A 0.9350(4) 0.02981(10) 1.1676(2) 0.0237(6) Uani d . 1 . .
    C C9A 0.9766(4) 0.06887(10) 1.2096(3) 0.0265(7) Uani d . 1 . .
    H H9AA 0.9334 0.0925 1.1743 0.032 Uiso calc R 1 . .
    C C10A 1.0815(5) 0.07282(11) 1.3031(3) 0.0310(8) Uani d . 1 . .
    H H10A 1.1078 0.0991 1.3302 0.037 Uiso calc R 1 . .
    C C11A 1.1479(5) 0.03825(11) 1.3571(3) 0.0302(8) Uani d . 1 . .
    H H11A 1.2198 0.0412 1.4195 0.036 Uiso calc R 1 . .
    C C12A 1.1059(5) -0.00100(11) 1.3169(3) 0.0296(7) Uani d . 1 . .
    H H12A 1.1479 -0.0245 1.3533 0.036 Uiso calc R 1 . .
    C C13A 1.0021(4) -0.00511(10) 1.2230(2) 0.0250(7) Uani d . 1 . .
    H H13A 0.9764 -0.0314 1.1961 0.030 Uiso calc R 1 . .
    C C14A 0.3408(4) -0.01642(10) 0.6261(2) 0.0235(6) Uani d . 1 . .
    H H14A 0.2455 -0.0348 0.6326 0.035 Uiso calc R 1 . .
    H H14B 0.4103 -0.0271 0.5746 0.035 Uiso calc R 1 . .
    H H14C 0.2974 0.0104 0.6045 0.035 Uiso calc R 1 . .
    N N2B 0.5060(3) 0.26563(8) 0.85716(19) 0.0202(5) Uani d . 1 . .
    C C1B 0.3607(5) 0.30099(11) 0.7133(2) 0.0276(7) Uani d . 1 . .
    H H1BA 0.3248 0.3260 0.6821 0.033 Uiso calc R 1 . .
    C C2B 0.4540(4) 0.30119(10) 0.8096(2) 0.0235(6) Uani d . 1 . .
    H H2BA 0.4820 0.3263 0.8428 0.028 Uiso calc R 1 . .
    C C3B 0.4697(4) 0.22869(10) 0.8097(3) 0.0251(7) Uani d . 1 . .
    H H3BA 0.5070 0.2042 0.8433 0.030 Uiso calc R 1 . .
    C C4B 0.3775(5) 0.22730(11) 0.7119(3) 0.0280(7) Uani d . 1 . .
    H H4BA 0.3541 0.2019 0.6793 0.034 Uiso calc R 1 . .
    C C5B 0.3181(4) 0.26401(11) 0.6607(2) 0.0250(7) Uani d . 1 . .
    C C6B 0.2169(5) 0.26553(11) 0.5576(3) 0.0284(7) Uani d . 1 . .
    H H6BA 0.1893 0.2914 0.5283 0.034 Uiso calc R 1 . .
    C C7B 0.1624(4) 0.23200(11) 0.5035(3) 0.0261(7) Uani d . 1 . .
    H H7BA 0.1938 0.2065 0.5334 0.031 Uiso calc R 1 . .
    C C8B 0.0572(4) 0.23131(11) 0.4009(2) 0.0247(7) Uani d . 1 . .
    C C9B 0.0042(5) 0.19256(11) 0.3613(3) 0.0298(7) Uani d . 1 . .
    H H9BA 0.0390 0.1688 0.3989 0.036 Uiso calc R 1 . .
    C C10B -0.0981(5) 0.18892(11) 0.2678(3) 0.0315(8) Uani d . 1 . .
    H H10B -0.1333 0.1628 0.2431 0.038 Uiso calc R 1 . .
    C C11B -0.1495(4) 0.22374(11) 0.2099(3) 0.0277(7) Uani d . 1 . .
    H H11B -0.2180 0.2211 0.1461 0.033 Uiso calc R 1 . .
    C C12B -0.0986(5) 0.26285(11) 0.2471(3) 0.0283(7) Uani d . 1 . .
    H H12B -0.1333 0.2864 0.2085 0.034 Uiso calc R 1 . .
    C C13B 0.0040(4) 0.26660(11) 0.3422(3) 0.0273(7) Uani d . 1 . .
    H H13B 0.0378 0.2927 0.3672 0.033 Uiso calc R 1 . .
    C C14B 0.6078(4) 0.26654(11) 0.9611(2) 0.0266(7) Uani d . 1 . .
    H H14D 0.5600 0.2869 1.0046 0.040 Uiso calc R 1 . .
    H H14E 0.7256 0.2736 0.9529 0.040 Uiso calc R 1 . .
    H H14F 0.6041 0.2398 0.9934 0.040 Uiso calc R 1 . .
    C C15 0.7120(4) 0.11668(9) 0.6057(2) 0.0179(6) Uani d . 1 . .
    C C16 0.7080(4) 0.12213(9) 0.7132(2) 0.0202(6) Uani d . 1 . .
    H H16A 0.6025 0.1247 0.7405 0.024 Uiso calc R 1 . .
    C C17 0.8612(4) 0.12368(10) 0.7799(2) 0.0225(6) Uani d . 1 . .
    H H17A 0.8593 0.1271 0.8519 0.027 Uiso calc R 1 . .
    C C18 1.0171(4) 0.12006(9) 0.7367(2) 0.0215(6) Uani d . 1 . .
    C C19 1.0250(4) 0.11501(10) 0.6301(3) 0.0250(7) Uani d . 1 . .
    H H19A 1.1308 0.1128 0.6028 0.030 Uiso calc R 1 . .
    C C20 0.8692(4) 0.11333(10) 0.5645(2) 0.0236(6) Uani d . 1 . .
    H H20A 0.8712 0.1099 0.4925 0.028 Uiso calc R 1 . .
loop_
    _atom_site_aniso_label
    _atom_site_aniso_U_11
    _atom_site_aniso_U_22
    _atom_site_aniso_U_33
    _atom_site_aniso_U_12
    _atom_site_aniso_U_13
    _atom_site_aniso_U_23
    I1 0.02846(11) 0.02210(10) 0.01938(9) 0.00045(9) 0.00141(7) -0.00226(8)
    Br1 0.01741(15) 0.02441(16) 0.03402(17) 0.00048(12) -0.00127(13)
                                                                    -0.00088(13)
    S1 0.0203(4) 0.0160(3) 0.0170(3) -0.0016(3) 0.0017(3) 0.0009(2)
    O1 0.0293(12) 0.0253(12) 0.0232(11) -0.0098(10) -0.0021(9) 0.0048(9)
    O2 0.0305(13) 0.0245(11) 0.0192(10) 0.0025(10) 0.0034(9) 0.0011(8)
    O3 0.0225(11) 0.0252(12) 0.0257(11) 0.0038(9) 0.0034(9) -0.0014(9)
    N1A 0.0190(13) 0.0197(12) 0.0184(11) -0.0002(10) 0.0050(10) -0.0004(9)
    C1A 0.0283(17) 0.0236(16) 0.0229(15) -0.0029(13) 0.0063(13) 0.0022(12)
    C2A 0.0225(16) 0.0165(14) 0.0267(15) 0.0006(12) 0.0073(13) -0.0007(11)
    C3A 0.0265(17) 0.0196(15) 0.0230(14) -0.0011(12) 0.0082(13) 0.0003(11)
    C4A 0.0281(17) 0.0240(16) 0.0213(14) -0.0066(13) 0.0073(13) -0.0046(12)
    C5A 0.0232(16) 0.0335(18) 0.0173(13) -0.0032(14) 0.0058(12) 0.0010(12)
    C6A 0.0312(19) 0.0277(17) 0.0255(15) 0.0004(14) 0.0028(14) 0.0011(13)
    C7A 0.0270(17) 0.0295(17) 0.0242(15) 0.0037(14) 0.0044(13) 0.0007(13)
    C8A 0.0193(15) 0.0313(17) 0.0208(14) 0.0019(13) 0.0038(12) -0.0038(12)
    C9A 0.0256(17) 0.0268(16) 0.0268(15) 0.0067(14) 0.0015(13) -0.0033(13)
    C10A 0.0314(19) 0.0281(18) 0.0326(17) 0.0040(15) -0.0009(15) -0.0076(14)
    C11A 0.0258(17) 0.041(2) 0.0224(15) -0.0006(15) -0.0038(13) -0.0034(14)
    C12A 0.0277(18) 0.0294(18) 0.0318(17) 0.0023(14) 0.0031(15) 0.0080(14)
    C13A 0.0239(16) 0.0255(16) 0.0267(15) -0.0037(13) 0.0072(13) -0.0045(12)
    C14A 0.0262(17) 0.0244(16) 0.0195(14) -0.0014(13) -0.0003(12) -0.0020(11)
    N2B 0.0190(13) 0.0242(13) 0.0176(11) -0.0011(10) 0.0033(10) -0.0016(10)
    C1B 0.0317(18) 0.0278(17) 0.0237(15) 0.0020(14) 0.0050(14) 0.0039(13)
    C2B 0.0249(16) 0.0193(15) 0.0270(15) -0.0008(13) 0.0060(13) 0.0002(12)
    C3B 0.0280(17) 0.0206(15) 0.0276(16) 0.0001(13) 0.0064(13) -0.0009(12)
    C4B 0.0305(18) 0.0276(17) 0.0266(16) -0.0058(14) 0.0062(14) -0.0090(13)
    C5B 0.0212(16) 0.0358(18) 0.0192(14) -0.0014(14) 0.0070(12) -0.0018(12)
    C6B 0.0339(19) 0.0273(17) 0.0237(15) 0.0020(14) 0.0017(14) 0.0015(13)
    C7B 0.0240(16) 0.0291(17) 0.0255(15) 0.0025(14) 0.0033(13) -0.0006(13)
    C8B 0.0162(15) 0.0366(18) 0.0216(14) -0.0009(13) 0.0033(12) -0.0024(13)
    C9B 0.0295(18) 0.0304(18) 0.0290(16) 0.0077(15) 0.0002(14) 0.0013(14)
    C10B 0.0330(19) 0.0252(17) 0.0354(18) 0.0026(15) -0.0007(15) -0.0064(14)
    C11B 0.0250(17) 0.0336(18) 0.0235(15) -0.0006(14) -0.0024(13) -0.0058(13)
    C12B 0.0286(18) 0.0271(17) 0.0287(16) -0.0003(14) 0.0009(14) 0.0030(13)
    C13B 0.0256(17) 0.0286(17) 0.0278(16) -0.0066(14) 0.0041(14) -0.0057(13)
    C14B 0.0240(17) 0.0354(18) 0.0197(14) 0.0006(14) -0.0002(13) -0.0017(13)
    C15 0.0182(14) 0.0139(13) 0.0217(13) -0.0001(11) 0.0025(11) 0.0005(10)
    C16 0.0153(14) 0.0228(15) 0.0229(14) -0.0004(12) 0.0040(11) -0.0009(11)
    C17 0.0223(15) 0.0237(15) 0.0216(14) -0.0004(13) 0.0028(12) -0.0012(12)
    C18 0.0169(14) 0.0197(15) 0.0275(15) -0.0005(12) 0.0007(12) 0.0001(11)
    C19 0.0174(15) 0.0269(16) 0.0321(16) -0.0002(13) 0.0082(13) -0.0007(13)
    C20 0.0262(17) 0.0231(15) 0.0228(14) -0.0004(13) 0.0088(13) -0.0011(12)
_geom_special_details
;
 All esds (except the esd in the dihedral angle between two l.s. planes)
 are estimated using the full covariance matrix.  The cell esds are taken
 into account individually in the estimation of esds in distances, angles
 and torsion angles; correlations between esds in cell parameters are only
 used when they are defined by crystal symmetry.  An approximate (isotropic)
 treatment of cell esds is used for estimating esds involving l.s. planes.
;
loop_
    _geom_bond_atom_site_label_1
    _geom_bond_atom_site_label_2
    _geom_bond_site_symmetry_2
    _geom_bond_distance
    _geom_bond_publ_flag
    Br1 C18 . 1.914(3) ?
    S1 O3 . 1.457(2) ?
    S1 O1 . 1.457(2) ?
    S1 O2 . 1.462(2) ?
    S1 C15 . 1.789(3) ?
    N1A C2A . 1.348(4) ?
    N1A C3A . 1.351(4) ?
    N1A C14A . 1.483(4) ?
    C1A C2A . 1.361(4) ?
    C1A C5A . 1.400(5) ?
    C1A H1AA . 0.9300 ?
    C2A H2AA . 0.9300 ?
    C3A C4A . 1.370(4) ?
    C3A H3AA . 0.9300 ?
    C4A C5A . 1.406(5) ?
    C4A H4AA . 0.9300 ?
    C5A C6A . 1.449(4) ?
    C6A C7A . 1.337(5) ?
    C6A H6AA . 0.9300 ?
    C7A C8A . 1.481(4) ?
    C7A H7AA . 0.9300 ?
    C8A C9A . 1.395(5) ?
    C8A C13A . 1.402(5) ?
    C9A C10A . 1.381(4) ?
    C9A H9AA . 0.9300 ?
    C10A C11A . 1.383(5) ?
    C10A H10A . 0.9300 ?
    C11A C12A . 1.393(5) ?
    C11A H11A . 0.9300 ?
    C12A C13A . 1.381(5) ?
    C12A H12A . 0.9300 ?
    C13A H13A . 0.9300 ?
    C14A H14A . 0.9600 ?
    C14A H14B . 0.9600 ?
    C14A H14C . 0.9600 ?
    N2B C2B . 1.341(4) ?
    N2B C3B . 1.354(4) ?
    N2B C14B . 1.474(4) ?
    C1B C2B . 1.363(4) ?
    C1B C5B . 1.392(5) ?
    C1B H1BA . 0.9300 ?
    C2B H2BA . 0.9300 ?
    C3B C4B . 1.376(4) ?
    C3B H3BA . 0.9300 ?
    C4B C5B . 1.407(5) ?
    C4B H4BA . 0.9300 ?
    C5B C6B . 1.465(4) ?
    C6B C7B . 1.330(5) ?
    C6B H6BA . 0.9300 ?
    C7B C8B . 1.472(4) ?
    C7B H7BA . 0.9300 ?
    C8B C9B . 1.395(5) ?
    C8B C13B . 1.402(5) ?
    C9B C10B . 1.370(5) ?
    C9B H9BA . 0.9300 ?
    C10B C11B . 1.382(5) ?
    C10B H10B . 0.9300 ?
    C11B C12B . 1.392(5) ?
    C11B H11B . 0.9300 ?
    C12B C13B . 1.388(4) ?
    C12B H12B . 0.9300 ?
    C13B H13B . 0.9300 ?
    C14B H14D . 0.9600 ?
    C14B H14E . 0.9600 ?
    C14B H14F . 0.9600 ?
    C15 C20 . 1.386(4) ?
    C15 C16 . 1.390(4) ?
    C16 C17 . 1.391(4) ?
    C16 H16A . 0.9300 ?
    C17 C18 . 1.390(4) ?
    C17 H17A . 0.9300 ?
    C18 C19 . 1.382(4) ?
    C19 C20 . 1.401(4) ?
    C19 H19A . 0.9300 ?
    C20 H20A . 0.9300 ?
loop_
    _geom_angle_atom_site_label_1
    _geom_angle_atom_site_label_2
    _geom_angle_atom_site_label_3
    _geom_angle_site_symmetry_1
    _geom_angle_site_symmetry_3
    _geom_angle
    _geom_angle_publ_flag
    O3 S1 O1 . . 113.20(14) ?
    O3 S1 O2 . . 113.12(13) ?
    O1 S1 O2 . . 113.44(13) ?
    O3 S1 C15 . . 106.21(13) ?
    O1 S1 C15 . . 104.57(13) ?
    O2 S1 C15 . . 105.29(14) ?
    C2A N1A C3A . . 120.6(3) ?
    C2A N1A C14A . . 119.4(3) ?
    C3A N1A C14A . . 120.0(3) ?
    C2A C1A C5A . . 120.7(3) ?
    C2A C1A H1AA . . 119.6 ?
    C5A C1A H1AA . . 119.6 ?
    N1A C2A C1A . . 120.8(3) ?
    N1A C2A H2AA . . 119.6 ?
    C1A C2A H2AA . . 119.6 ?
    N1A C3A C4A . . 120.6(3) ?
    N1A C3A H3AA . . 119.7 ?
    C4A C3A H3AA . . 119.7 ?
    C3A C4A C5A . . 120.4(3) ?
    C3A C4A H4AA . . 119.8 ?
    C5A C4A H4AA . . 119.8 ?
    C1A C5A C4A . . 116.9(3) ?
    C1A C5A C6A . . 118.7(3) ?
    C4A C5A C6A . . 124.4(3) ?
    C7A C6A C5A . . 124.8(3) ?
    C7A C6A H6AA . . 117.6 ?
    C5A C6A H6AA . . 117.6 ?
    C6A C7A C8A . . 125.8(3) ?
    C6A C7A H7AA . . 117.1 ?
    C8A C7A H7AA . . 117.1 ?
    C9A C8A C13A . . 118.2(3) ?
    C9A C8A C7A . . 117.3(3) ?
    C13A C8A C7A . . 124.5(3) ?
    C10A C9A C8A . . 120.6(3) ?
    C10A C9A H9AA . . 119.7 ?
    C8A C9A H9AA . . 119.7 ?
    C9A C10A C11A . . 120.9(3) ?
    C9A C10A H10A . . 119.6 ?
    C11A C10A H10A . . 119.6 ?
    C10A C11A C12A . . 119.3(3) ?
    C10A C11A H11A . . 120.4 ?
    C12A C11A H11A . . 120.4 ?
    C13A C12A C11A . . 120.1(3) ?
    C13A C12A H12A . . 120.0 ?
    C11A C12A H12A . . 120.0 ?
    C12A C13A C8A . . 121.0(3) ?
    C12A C13A H13A . . 119.5 ?
    C8A C13A H13A . . 119.5 ?
    N1A C14A H14A . . 109.5 ?
    N1A C14A H14B . . 109.5 ?
    H14A C14A H14B . . 109.5 ?
    N1A C14A H14C . . 109.5 ?
    H14A C14A H14C . . 109.5 ?
    H14B C14A H14C . . 109.5 ?
    C2B N2B C3B . . 120.8(3) ?
    C2B N2B C14B . . 120.0(3) ?
    C3B N2B C14B . . 119.3(3) ?
    C2B C1B C5B . . 121.2(3) ?
    C2B C1B H1BA . . 119.4 ?
    C5B C1B H1BA . . 119.4 ?
    N2B C2B C1B . . 120.8(3) ?
    N2B C2B H2BA . . 119.6 ?
    C1B C2B H2BA . . 119.6 ?
    N2B C3B C4B . . 120.0(3) ?
    N2B C3B H3BA . . 120.0 ?
    C4B C3B H3BA . . 120.0 ?
    C3B C4B C5B . . 120.6(3) ?
    C3B C4B H4BA . . 119.7 ?
    C5B C4B H4BA . . 119.7 ?
    C1B C5B C4B . . 116.6(3) ?
    C1B C5B C6B . . 119.0(3) ?
    C4B C5B C6B . . 124.5(3) ?
    C7B C6B C5B . . 123.6(3) ?
    C7B C6B H6BA . . 118.2 ?
    C5B C6B H6BA . . 118.2 ?
    C6B C7B C8B . . 126.4(3) ?
    C6B C7B H7BA . . 116.8 ?
    C8B C7B H7BA . . 116.8 ?
    C9B C8B C13B . . 118.3(3) ?
    C9B C8B C7B . . 116.9(3) ?
    C13B C8B C7B . . 124.7(3) ?
    C10B C9B C8B . . 121.1(3) ?
    C10B C9B H9BA . . 119.5 ?
    C8B C9B H9BA . . 119.5 ?
    C9B C10B C11B . . 120.5(3) ?
    C9B C10B H10B . . 119.8 ?
    C11B C10B H10B . . 119.8 ?
    C10B C11B C12B . . 119.9(3) ?
    C10B C11B H11B . . 120.1 ?
    C12B C11B H11B . . 120.1 ?
    C13B C12B C11B . . 119.7(3) ?
    C13B C12B H12B . . 120.1 ?
    C11B C12B H12B . . 120.1 ?
    C12B C13B C8B . . 120.5(3) ?
    C12B C13B H13B . . 119.7 ?
    C8B C13B H13B . . 119.7 ?
    N2B C14B H14D . . 109.5 ?
    N2B C14B H14E . . 109.5 ?
    H14D C14B H14E . . 109.5 ?
    N2B C14B H14F . . 109.5 ?
    H14D C14B H14F . . 109.5 ?
    H14E C14B H14F . . 109.5 ?
    C20 C15 C16 . . 120.0(3) ?
    C20 C15 S1 . . 121.0(2) ?
    C16 C15 S1 . . 119.0(2) ?
    C15 C16 C17 . . 120.3(3) ?
    C15 C16 H16A . . 119.9 ?
    C17 C16 H16A . . 119.9 ?
    C18 C17 C16 . . 118.6(3) ?
    C18 C17 H17A . . 120.7 ?
    C16 C17 H17A . . 120.7 ?
    C19 C18 C17 . . 122.3(3) ?
    C19 C18 Br1 . . 119.9(2) ?
    C17 C18 Br1 . . 117.8(2) ?
    C18 C19 C20 . . 118.1(3) ?
    C18 C19 H19A . . 121.0 ?
    C20 C19 H19A . . 121.0 ?
    C15 C20 C19 . . 120.7(3) ?
    C15 C20 H20A . . 119.7 ?
    C19 C20 H20A . . 119.7 ?
loop_
    _geom_torsion_atom_site_label_1
    _geom_torsion_atom_site_label_2
    _geom_torsion_atom_site_label_3
    _geom_torsion_atom_site_label_4
    _geom_torsion_site_symmetry_1
    _geom_torsion_site_symmetry_2
    _geom_torsion_site_symmetry_3
    _geom_torsion_site_symmetry_4
    _geom_torsion
    _geom_torsion_publ_flag
    C3A N1A C2A C1A . . . . -1.4(5) ?
    C14A N1A C2A C1A . . . . 177.6(3) ?
    C5A C1A C2A N1A . . . . 0.2(5) ?
    C2A N1A C3A C4A . . . . 0.8(5) ?
    C14A N1A C3A C4A . . . . -178.2(3) ?
    N1A C3A C4A C5A . . . . 1.0(5) ?
    C2A C1A C5A C4A . . . . 1.5(5) ?
    C2A C1A C5A C6A . . . . -179.2(3) ?
    C3A C4A C5A C1A . . . . -2.1(5) ?
    C3A C4A C5A C6A . . . . 178.6(3) ?
    C1A C5A C6A C7A . . . . -179.1(3) ?
    C4A C5A C6A C7A . . . . 0.1(6) ?
    C5A C6A C7A C8A . . . . 179.9(3) ?
    C6A C7A C8A C9A . . . . 178.9(4) ?
    C6A C7A C8A C13A . . . . -1.7(6) ?
    C13A C8A C9A C10A . . . . 0.1(5) ?
    C7A C8A C9A C10A . . . . 179.5(3) ?
    C8A C9A C10A C11A . . . . 0.2(6) ?
    C9A C10A C11A C12A . . . . -0.9(6) ?
    C10A C11A C12A C13A . . . . 1.4(5) ?
    C11A C12A C13A C8A . . . . -1.1(5) ?
    C9A C8A C13A C12A . . . . 0.3(5) ?
    C7A C8A C13A C12A . . . . -179.0(3) ?
    C3B N2B C2B C1B . . . . 1.2(5) ?
    C14B N2B C2B C1B . . . . 179.6(3) ?
    C5B C1B C2B N2B . . . . -0.7(5) ?
    C2B N2B C3B C4B . . . . -0.4(5) ?
    C14B N2B C3B C4B . . . . -178.8(3) ?
    N2B C3B C4B C5B . . . . -0.9(5) ?
    C2B C1B C5B C4B . . . . -0.5(5) ?
    C2B C1B C5B C6B . . . . 179.7(3) ?
    C3B C4B C5B C1B . . . . 1.2(5) ?
    C3B C4B C5B C6B . . . . -179.0(3) ?
    C1B C5B C6B C7B . . . . -176.5(3) ?
    C4B C5B C6B C7B . . . . 3.7(6) ?
    C5B C6B C7B C8B . . . . 178.5(3) ?
    C6B C7B C8B C9B . . . . -175.7(4) ?
    C6B C7B C8B C13B . . . . 2.7(6) ?
    C13B C8B C9B C10B . . . . -0.4(5) ?
    C7B C8B C9B C10B . . . . 178.1(3) ?
    C8B C9B C10B C11B . . . . 0.8(6) ?
    C9B C10B C11B C12B . . . . -0.7(6) ?
    C10B C11B C12B C13B . . . . 0.2(5) ?
    C11B C12B C13B C8B . . . . 0.2(5) ?
    C9B C8B C13B C12B . . . . -0.1(5) ?
    C7B C8B C13B C12B . . . . -178.5(3) ?
    O3 S1 C15 C20 . . . . -128.7(3) ?
    O1 S1 C15 C20 . . . . 111.4(3) ?
    O2 S1 C15 C20 . . . . -8.4(3) ?
    O3 S1 C15 C16 . . . . 52.9(3) ?
    O1 S1 C15 C16 . . . . -67.0(3) ?
    O2 S1 C15 C16 . . . . 173.2(2) ?
    C20 C15 C16 C17 . . . . -0.9(4) ?
    S1 C15 C16 C17 . . . . 177.5(2) ?
    C15 C16 C17 C18 . . . . 0.6(5) ?
    C16 C17 C18 C19 . . . . 0.0(5) ?
    C16 C17 C18 Br1 . . . . 179.7(2) ?
    C17 C18 C19 C20 . . . . -0.3(5) ?
    Br1 C18 C19 C20 . . . . 180.0(2) ?
    C16 C15 C20 C19 . . . . 0.6(5) ?
    S1 C15 C20 C19 . . . . -177.8(2) ?
    C18 C19 C20 C15 . . . . 0.0(5) ?
loop_
    _geom_hbond_atom_site_label_D
    _geom_hbond_atom_site_label_H
    _geom_hbond_atom_site_label_A
    _geom_hbond_site_symmetry_A
    _geom_hbond_distance_DH
    _geom_hbond_distance_HA
    _geom_hbond_distance_DA
    _geom_hbond_angle_DHA
    _geom_hbond_publ_flag
    C2A H2AA O2 3_656 0.93 2.45 3.253(3) 144 y
    C3A H3AA O1 1_555 0.93 2.47 3.189(3) 134 y
    C2B H2BA O2 4_566 0.93 2.24 3.169(4) 177 y
    C4B H4BA O3 1_555 0.93 2.49 3.328(4) 151 y
    C11A H11A O1 1_656 0.93 2.51 3.390(4) 159 y
    C7B H7BA O3 1_555 0.93 2.50 3.314(4) 146 y
    C14A H14C O1 1_555 0.96 2.44 3.171(4) 133 y
    C14B H14D O3 4_566 0.96 2.46 3.365(4) 157 y
    C14A H14A Cg2 3_657 0.96 2.72 3.475(3) 136 y
    C14B H14E Cg4 4_655 0.96 2.73 3.520(3) 140 y
