# Supplementary material for: Bis[(E)-1-methyl-4-styrylpyridinium] 4-bromo­benzene­sulfonate iodide
Source: Acta Crystallogr Sect E Struct Rep Online. 2010 May 15;66(Pt 6):o1372–3. doi: 10.1107/S1600536810017277 (PMC2979384; doi:10.1107/S1600536810017277)
Supplement: Supplementary file 2 [file e-66-o1372-Isup2.hkl]

# 
# h,k,l, Fc-squared, Fo-squared, sigma(Fo-squared) and status flag 
# 
data_I
_shelx_title ' cs2brm in P2(1)/c (100K)' 
_shelx_refln_list_code          4 
_shelx_F_calc_maximum      496.79 
_exptl_crystal_F_000      1512.00 
_reflns_d_resolution_high  0.7107 
 
loop_ 
 _symmetry_equiv_pos_as_xyz 
 'x, y, z' 
 '-x, y+1/2, -z+1/2' 
 '-x, -y, -z' 
 'x, -y-1/2, z-1/2' 
 
_cell_length_a     7.7766 
_cell_length_b    32.2737 
_cell_length_c    12.8009 
_cell_angle_alpha  90.000 
_cell_angle_beta   96.097 
_cell_angle_gamma  90.000 
 
_shelx_F_squared_multiplier     1.000 
 
loop_ 
 _refln_index_h 
 _refln_index_k 
 _refln_index_l 
 _refln_F_squared_calc 
 _refln_F_squared_meas 
 _refln_F_squared_sigma 
 _refln_observed_status 
   2   0   0    33678.59    38216.91    680.54 o 
   3   0   0     2280.92     2468.23    147.98 o 
   4   0   0      301.79      229.97     49.85 o 
   5   0   0    23531.97    22358.16    478.88 o 
   6   0   0     3947.70     3758.42    134.96 o 
   7   0   0      887.77      856.45     94.99 o 
   8   0   0     5147.99     5092.65    195.47 o 
   9   0   0       72.29       41.80     74.60 o 
  10   0   0     2554.69     2706.23    222.73 o 
   2   1   0     7817.68     8229.92    115.99 o 
   3   1   0    28747.39    28440.63    348.60 o 
   4   1   0      219.57      186.77     27.49 o 
   5   1   0     3803.46     3341.23     95.20 o 
   6   1   0     1247.65     1310.24     55.87 o 
   7   1   0     3208.55     2980.20     86.55 o 
   8   1   0     5194.89     5226.08    114.22 o 
   9   1   0      536.68      519.72     70.04 o 
  10   1   0     1314.09     1268.34    171.31 o 
   0   2   0       39.43       -7.26      3.63 o 
   2   2   0        0.41       27.92     14.07 o 
   3   2   0      482.78      486.31     38.84 o 
   4   2   0     1241.76     1112.76     43.56 o 
   5   2   0      451.18      420.63     33.41 o 
   6   2   0       24.25       66.15     26.82 o 
   7   2   0       10.58       37.20     30.31 o 
   8   2   0      118.11      139.62     32.36 o 
   9   2   0      293.02      191.66     60.17 o 
  10   2   0      139.35      -12.96     79.81 o 
   1   3   0     2480.22     2420.74    108.09 o 
   2   3   0    17590.23    18953.16    232.23 o 
   3   3   0    12300.49    12590.13    162.98 o 
   4   3   0       30.00       51.19     18.71 o 
   5   3   0     1390.20     1344.04     49.96 o 
   6   3   0      687.23      675.77     44.41 o 
   7   3   0      507.88      514.82     43.67 o 
   8   3   0     2721.19     2801.88     86.43 o 
   9   3   0       58.47        0.51     48.17 o 
  10   3   0     1298.01     1399.07    131.88 o 
   0   4   0     9086.82    10395.75    366.78 o 
   1   4   0    16794.23    18927.69    302.36 o 
   2   4   0     2209.98     2522.75     55.22 o 
   3   4   0        6.63      136.80     17.68 o 
   4   4   0       22.33       31.74     17.42 o 
   5   4   0    15678.41    15494.58    200.23 o 
   6   4   0    12016.48    11893.70    174.82 o 
   7   4   0       76.11       77.91     32.28 o 
   8   4   0     2329.64     2200.51     88.25 o 
   9   4   0      148.63       96.19     63.98 o 
  10   4   0     1669.04     1744.70    162.13 o 
   1   5   0     9556.30     9938.65    217.18 o 
   2   5   0    29417.64    30407.82    356.87 o 
   3   5   0    31190.24    31277.08    329.15 o 
   4   5   0     1324.50     1506.81     45.72 o 
   5   5   0     2710.18     2820.07     68.42 o 
   6   5   0       57.19       89.21     31.12 o 
   7   5   0     1357.35     1495.58     60.88 o 
   8   5   0     4189.31     4429.67    135.42 o 
   9   5   0      252.12      166.06     68.63 o 
  10   5   0     1507.05     1654.14    155.78 o 
   0   6   0       15.52      -50.15     25.08 o 
   1   6   0     6226.00     5970.30    113.20 o 
   2   6   0      399.34      364.20     23.86 o 
   3   6   0     5355.90     5324.52     79.92 o 
   4   6   0     8575.60     8732.16    123.04 o 
   5   6   0     5767.89     5685.65    100.39 o 
   6   6   0     2196.96     2143.55     67.49 o 
   7   6   0      273.22      234.33     37.07 o 
   8   6   0       67.48      109.26     50.13 o 
   9   6   0       31.97      -66.01     59.62 o 
  10   6   0      147.61      113.79     88.73 o 
   1   7   0     1935.75     1879.21     53.70 o 
   2   7   0     7922.18     8103.60    116.19 o 
   3   7   0     9695.15    10023.54    135.62 o 
   4   7   0       41.44       90.77     21.55 o 
   5   7   0     2535.67     2603.51     65.75 o 
   6   7   0     7701.44     7722.51    159.26 o 
   7   7   0       30.93       55.90     33.45 o 
   8   7   0     1108.57      988.46     89.12 o 
   9   7   0       82.31       62.02     64.51 o 
  10   7   0     1648.20     1964.46    151.33 o 
   0   8   0   246797.39   265320.69   8245.91 o 
   1   8   0    10074.40    10031.99    209.68 o 
   2   8   0     4156.42     4092.20     76.63 o 
   3   8   0      651.75      782.95     33.52 o 
   4   8   0      609.08      576.00     33.03 o 
   5   8   0     9129.51     9103.44    146.22 o 
   6   8   0     2541.19     2630.44     79.04 o 
   7   8   0     1086.64     1036.41     74.79 o 
   8   8   0     2648.33     2873.13    130.44 o 
   9   8   0       43.81       48.99     67.00 o 
  10   8   0     1167.41     1172.83    139.51 o 
   1   9   0     5981.72     5774.14    139.93 o 
   2   9   0    39993.24    40969.13    568.82 o 
   3   9   0    49432.66    48157.71    523.81 o 
   4   9   0     2051.81     2107.63     56.51 o 
   5   9   0     1257.42     1272.58     51.25 o 
   6   9   0      115.18      157.90     33.43 o 
   7   9   0     2698.76     2518.71    163.74 o 
   8   9   0     4889.58     4750.49    209.05 o 
   9   9   0     1110.18     1166.76    105.34 o 
  10   9   0     1129.47     1218.96    130.53 o 
   0  10   0     2853.44     2786.50     74.21 o 
   1  10   0    15787.19    15295.08    266.27 o 
   2  10   0      380.10      331.48     33.00 o 
   3  10   0     1776.20     1821.12     50.49 o 
   4  10   0    15889.83    15073.42    216.33 o 
   5  10   0    10550.67     9971.97    155.25 o 
   6  10   0     4534.04     4512.66    140.24 o 
   7  10   0      231.43      184.63     56.50 o 
   8  10   0       48.35       31.93     56.09 o 
   9  10   0     3954.40     3999.56    164.33 o 
  10  10   0     1076.18     1407.08    172.42 o 
   1  11   0      426.63      317.67     24.60 o 
   2  11   0       22.34       70.85     25.27 o 
   3  11   0     6571.17     7233.52    118.16 o 
   4  11   0      372.22      423.49     28.01 o 
   5  11   0      402.84      425.42     38.18 o 
   6  11   0    10640.92    10153.80    230.99 o 
   7  11   0     2211.82     2284.60    118.92 o 
   8  11   0      300.07      215.49     66.08 o 
   9  11   0      400.18      329.36     80.08 o 
  10  11   0     1065.59     1366.51    138.21 o 
   0  12   0    65106.05    69108.30   1164.43 o 
   1  12   0     4156.11     4498.25     80.52 o 
   2  12   0     3079.54     2784.12     87.45 o 
   3  12   0     3934.03     3925.86     91.40 o 
   4  12   0     1614.99     1492.25     45.50 o 
   5  12   0     4843.02     4834.67     94.33 o 
   6  12   0      944.95      879.71     76.36 o 
   7  12   0      844.22      993.95    124.57 o 
   8  12   0     1527.63     1693.33    112.47 o 
   9  12   0      109.53      155.66     75.38 o 
  10  12   0      183.51      108.04    105.21 o 
   1  13   0       37.12       66.19     13.51 o 
   2  13   0     9730.42     9891.29    341.44 o 
   3  13   0     6909.61     6305.82    137.15 o 
   4  13   0       28.81       68.50     19.02 o 
   5  13   0     2612.76     2860.05     89.59 o 
   6  13   0      376.89      314.10     51.29 o 
   7  13   0     1791.86     1819.01     96.19 o 
   8  13   0     5338.58     5439.10    147.76 o 
   9  13   0      287.75      224.00     60.03 o 
  10  13   0      210.73      195.84     71.62 o 
   0  14   0     5609.50     5426.55    129.76 o 
   1  14   0    10267.85    10218.04    152.49 o 
   2  14   0      738.57      847.63     56.97 o 
   3  14   0    10135.98     9838.47    188.51 o 
   4  14   0    17551.25    17659.72    225.80 o 
   5  14   0    13943.39    13635.43    235.62 o 
   6  14   0     6037.53     6096.56    146.71 o 
   7  14   0      909.47      928.99     72.83 o 
   8  14   0       65.68       74.59     51.29 o 
   9  14   0      368.87      402.27     67.61 o 
  10  14   0      326.15      230.51     74.27 o 
   1  15   0     8894.55     8773.54    136.07 o 
   2  15   0     1980.09     1695.16     57.43 o 
   3  15   0       79.65      174.14     27.44 o 
   4  15   0     3334.46     3179.47    182.69 o 
   5  15   0      296.56      328.67     43.00 o 
   6  15   0    11852.38    12044.71    229.18 o 
   7  15   0     2341.61     2517.04    109.39 o 
   8  15   0       58.70       73.71     51.19 o 
   9  15   0        0.52       49.33     57.43 o 
  10  15   0      946.85      924.05    111.44 o 
   0  16   0    21397.79    24121.14    443.72 o 
   1  16   0     2145.12     2324.49     50.10 o 
   2  16   0     2970.44     2865.10    110.22 o 
   3  16   0       16.69       69.59     26.09 o 
   4  16   0     8266.91     8141.15    179.05 o 
   5  16   0      326.10      364.13     47.76 o 
   6  16   0      373.78      429.16     56.88 o 
   7  16   0      871.52      805.24     83.53 o 
   8  16   0      892.54      889.96     78.29 o 
   9  16   0     3086.72     3350.13    144.15 o 
  10  16   0       59.12      147.72     76.21 o 
   1  17   0      205.99      310.25     29.18 o 
   2  17   0     6366.79     6824.28    136.56 o 
   3  17   0    11938.78    11879.64    210.38 o 
   4  17   0        6.08      120.96     37.43 o 
   5  17   0     1562.00     1490.00     82.87 o 
   6  17   0      366.22      442.44     56.63 o 
   7  17   0      924.45      901.96     76.18 o 
   8  17   0     3242.37     3154.01    129.53 o 
   9  17   0      269.38      316.79     74.48 o 
  10  17   0      266.60      187.06     85.98 o 
   0  18   0      686.02      922.81     54.36 o 
   1  18   0     7211.27     6827.94    102.04 o 
   2  18   0      778.64      848.45     47.53 o 
   3  18   0     5376.90     5458.30    124.23 o 
   4  18   0    17612.46    17011.06    306.50 o 
   5  18   0     9635.70     9322.00    211.33 o 
   6  18   0     5575.50     5404.23    161.77 o 
   7  18   0      546.63      666.13     73.10 o 
   8  18   0      112.89      167.17     60.54 o 
   9  18   0     1168.21     1340.44    124.60 o 
   1  19   0     8766.40     8119.76    118.14 o 
   2  19   0     2310.92     1996.80     87.67 o 
   3  19   0      103.30      151.76     31.83 o 
   4  19   0     2211.82     2035.40     91.47 o 
   5  19   0     1466.34     1444.42     86.35 o 
   6  19   0    12722.69    12440.91    419.08 o 
   7  19   0     5404.44     5676.52    202.19 o 
   8  19   0       10.70        3.17     61.26 o 
   9  19   0      313.70      390.74     91.30 o 
   0  20   0     8807.05     9502.98    214.11 o 
   1  20   0     4396.25     3962.63     73.08 o 
   2  20   0     4658.17     4503.21    123.17 o 
   3  20   0     3173.57     3226.58    143.76 o 
   4  20   0     7525.39     7514.54    180.19 o 
   5  20   0       15.35      -78.68     39.34 o 
   6  20   0        7.73       94.55     55.42 o 
   7  20   0      760.33      750.56     89.82 o 
   8  20   0       43.29      126.10     66.21 o 
   9  20   0      689.76      768.88    104.57 o 
   1  21   0      160.27      305.12     27.40 o 
   2  21   0     1095.15     1197.96     66.24 o 
   3  21   0     1531.57     1435.72     98.12 o 
   4  21   0      198.69      151.33     35.42 o 
   5  21   0     1049.79      991.86     80.16 o 
   6  21   0      165.35       49.12     57.48 o 
   7  21   0      408.84      464.79     82.97 o 
   8  21   0     1323.88     1090.05    100.15 o 
   9  21   0      273.25      134.88     88.28 o 
   0  22   0      774.39      699.98     56.26 o 
   1  22   0     1426.57     1561.04     47.11 o 
   2  22   0       17.14       73.04     24.07 o 
   3  22   0     2758.81     2738.29     92.41 o 
   4  22   0    11616.29    11821.03    210.33 o 
   5  22   0     4683.49     4386.87    175.57 o 
   6  22   0     1518.26     1599.48    109.13 o 
   7  22   0      230.56      247.14     76.09 o 
   8  22   0      436.94      379.12     90.05 o 
   9  22   0     1063.80     1020.49    145.24 o 
   1  23   0     9006.71     8826.46    132.01 o 
   2  23   0     4960.27     4706.74    134.39 o 
   3  23   0     2626.64     2780.75    107.11 o 
   4  23   0     4872.43     4780.87    131.88 o 
   5  23   0      755.57      725.20     76.44 o 
   6  23   0     5887.92     5902.03    198.00 o 
   7  23   0     4840.66     5304.45    275.12 o 
   8  23   0       19.98      109.42     78.09 o 
   9  23   0       44.41       59.95     83.16 o 
   0  24   0     3655.35     3448.94    117.91 o 
   1  24   0     8440.30     8473.41    141.00 o 
   2  24   0    11794.47    11090.08    625.04 o 
   3  24   0     1143.36     1306.12     79.43 o 
   4  24   0     7372.84     7450.44    160.33 o 
   5  24   0      474.98      457.85     75.79 o 
   6  24   0        4.20       48.36     61.58 o 
   7  24   0      478.91      352.03     83.20 o 
   8  24   0        0.49       24.16     72.93 o 
   9  24   0     2605.23     2672.83    166.77 o 
   1  25   0     1231.15     1455.57     58.37 o 
   2  25   0       14.67      147.12     39.65 o 
   3  25   0      157.71      116.90     46.21 o 
   4  25   0      233.69      219.16     56.57 o 
   5  25   0      129.30      173.95     62.89 o 
   6  25   0      199.07      166.16     67.60 o 
   7  25   0      335.13      437.47     88.69 o 
   8  25   0      154.42       27.71     81.79 o 
   9  25   0       23.80       96.98     86.51 o 
   0  26   0    13755.75    13856.59    454.26 o 
   1  26   0     1488.72     1515.92     61.02 o 
   2  26   0      437.09      496.61     61.48 o 
   3  26   0     1682.07     1585.46    162.17 o 
   4  26   0     4717.81     4534.62    137.31 o 
   5  26   0      936.38      755.10     89.51 o 
   6  26   0      795.93      863.19    111.16 o 
   7  26   0       75.38      136.86     78.29 o 
   8  26   0      187.25       59.46     79.57 o 
   1  27   0    14424.97    14402.63    301.42 o 
   2  27   0     4633.03     4262.49    148.35 o 
   3  27   0     1335.23     1294.41     85.28 o 
   4  27   0     4326.20     4050.62    130.68 o 
   5  27   0      804.82      685.22     89.39 o 
   6  27   0     9439.20     9179.75    267.71 o 
   7  27   0     2055.30     2126.97    146.25 o 
   8  27   0      105.14       70.57     85.78 o 
   0  28   0       53.13      154.80     66.12 o 
   1  28   0     4218.98     4558.77    149.21 o 
   2  28   0     5734.83     5302.80    440.19 o 
   3  28   0      876.52     1013.95     79.34 o 
   4  28   0     7751.93     7834.95    251.62 o 
   5  28   0      776.17      710.61     77.19 o 
   6  28   0      846.86      781.70    106.19 o 
   7  28   0     1112.69     1170.86    140.94 o 
   8  28   0       12.84       40.37     80.84 o 
   1  29   0     1616.42     1921.43     93.16 o 
   2  29   0     1255.80     1378.10     83.90 o 
   3  29   0      202.67      249.09     69.53 o 
   4  29   0      963.71     1111.53     82.14 o 
   5  29   0      307.47      289.57     94.75 o 
   6  29   0        7.95       28.64     69.50 o 
   7  29   0        6.47       -5.79    117.49 o 
   8  29   0      112.03      122.78     98.96 o 
   0  30   0        8.84       96.93     68.87 o 
   1  30   0      367.02      545.11     48.18 o 
   2  30   0      284.84      214.66     55.18 o 
   3  30   0      512.64      473.85     82.02 o 
   4  30   0     1316.43     1189.52    132.67 o 
   5  30   0      221.15      185.86     60.92 o 
   6  30   0       11.09       47.67     84.88 o 
   7  30   0       42.28      153.48    105.38 o 
   8  30   0       72.15      -39.29     90.29 o 
   1  31   0     1305.73     1492.69     75.32 o 
   2  31   0     1902.26     1861.72     99.99 o 
   3  31   0      115.76       80.17     54.72 o 
   4  31   0     2249.96     2157.72    151.01 o 
   5  31   0      889.47      762.00     87.14 o 
   6  31   0     2776.61     2827.75    197.21 o 
   7  31   0     2045.25     2032.56    240.06 o 
   0  32   0     6459.67     5950.64    278.40 o 
   1  32   0    13699.74    13986.71    283.62 o 
   2  32   0     7409.36     7367.37    221.43 o 
   3  32   0      387.64      451.63     64.74 o 
   4  32   0     3613.51     3977.09    176.65 o 
   5  32   0      324.51      408.74     75.86 o 
   6  32   0        0.41       67.81     98.18 o 
   7  32   0       88.98       85.91    104.45 o 
   1  33   0     2374.94     2727.24    104.05 o 
   2  33   0     3267.32     3616.00    153.33 o 
   3  33   0     1316.17     1439.89    114.88 o 
   4  33   0     1359.73     1523.48    104.83 o 
   5  33   0       10.45       27.16     62.64 o 
   6  33   0      264.53      260.66    107.45 o 
   7  33   0     1435.75     1264.34    163.54 o 
   0  34   0     6151.36     6670.92    283.91 o 
   1  34   0       57.98      133.08     68.18 o 
   2  34   0       65.42       -7.47     89.65 o 
   3  34   0       84.66       42.78     59.53 o 
   4  34   0      382.46      181.70     65.61 o 
   5  34   0      232.44      200.19    103.28 o 
   6  34   0       29.43       -6.61     69.51 o 
   7  34   0      118.03       96.81    108.77 o 
   1  35   0     3816.19     3763.90    158.19 o 
   2  35   0       99.72       26.31     64.56 o 
   3  35   0      167.51      358.01     70.68 o 
   4  35   0     1268.04     1033.22     95.59 o 
   5  35   0      225.94      165.27     99.16 o 
   6  35   0     1617.14     1697.24    133.99 o 
   0  36   0      827.48      735.90     85.61 o 
   1  36   0     3554.29     3501.94    154.42 o 
   2  36   0     3628.75     3454.72    183.82 o 
   3  36   0       90.00      100.04     58.66 o 
   4  36   0     2358.93     2490.49    135.21 o 
   5  36   0      176.78      161.99     78.11 o 
   6  36   0       27.23     -115.60     65.88 o 
   1  37   0     2305.79     2477.40    191.96 o 
   2  37   0     2116.14     2216.59    153.72 o 
   3  37   0     2038.69     2371.53    238.69 o 
   4  37   0     1325.17     1508.11    114.14 o 
   5  37   0      123.38       14.23     64.68 o 
   6  37   0      159.38      166.40     84.70 o 
   0  38   0     3363.04     3373.39    154.70 o 
   1  38   0      846.69     1118.95    144.29 o 
   2  38   0       50.01       74.87     75.83 o 
   3  38   0      191.09      212.83    114.98 o 
   4  38   0       30.56       71.86     69.90 o 
   5  38   0     1191.31     1162.18    117.37 o 
   1  39   0     1126.15      913.28    141.69 o 
   2  39   0       20.46      -40.96     87.54 o 
   3  39   0      213.99      118.41     76.63 o 
   4  39   0      965.52      766.48    110.22 o 
   5  39   0     1084.80      822.77    145.55 o 
   0  40   0      239.00      244.70     92.16 o 
   1  40   0      995.38      957.47    290.80 o 
   2  40   0     1421.42     1219.84    132.22 o 
   3  40   0      147.58      149.59     82.83 o 
   4  40   0      609.95      621.22    108.34 o 
   5  40   0        4.64       66.05     78.14 o 
   1  41   0     1752.90     1683.37    148.09 o 
   2  41   0     3000.90     3219.56    168.70 o 
   3  41   0     1847.63     1948.49    162.30 o 
   4  41   0      514.52      406.27    109.67 o 
   0  42   0     5944.27     6247.46    321.04 o 
   1  42   0      200.45      440.34     81.43 o 
   2  42   0       19.91       38.76     75.71 o 
   3  42   0      139.50       78.80     83.37 o 
   4  42   0       34.90       88.50     87.65 o 
   1  43   0      248.23       46.43     70.98 o 
   2  43   0      123.07      193.46     81.90 o 
   3  43   0      995.85     1410.09    133.84 o 
   1  44   0      933.42      727.99    148.02 o 
   2  44   0     1611.56     1595.16    136.97 o 
   1  45   0      504.91      362.76     84.33 o 
 -10   1   1       84.93      172.04     84.57 o 
  -9   1   1      408.79      306.66     54.69 o 
  -8   1   1     1957.29     1955.25     82.54 o 
  -7   1   1      749.17      663.45     50.18 o 
  -6   1   1    14011.74    14206.35    212.22 o 
  -5   1   1     2164.31     1921.28     62.30 o 
  -4   1   1       28.01       37.68     19.45 o 
  -3   1   1     9552.23     9912.96    144.67 o 
  -2   1   1     7010.50     6914.14     90.17 o 
  -1   1   1     5947.88     5587.69    109.20 o 
   1   1   1      175.04      302.85     29.97 o 
   2   1   1    10244.08    10621.63    127.77 o 
   3   1   1      622.64      714.88     29.86 o 
   4   1   1    11983.00    12136.26    163.34 o 
   5   1   1    39301.81    38758.35    401.53 o 
   6   1   1       75.44      100.32     28.61 o 
   7   1   1      456.90      418.99     41.27 o 
   8   1   1      121.90      152.01     45.63 o 
   9   1   1        1.36      -23.47     63.82 o 
  10   1   1     1857.34     1846.68    137.81 o 
 -10   2   1      154.09      147.09     81.57 o 
  -9   2   1     4883.58     4820.63    138.63 o 
  -8   2   1     5324.76     5415.25    124.27 o 
  -7   2   1     1838.99     1708.86     73.81 o 
  -6   2   1     6989.93     6621.51    139.70 o 
  -5   2   1     5472.50     5139.28    102.33 o 
  -4   2   1    19431.17    20572.10    273.27 o 
  -3   2   1    59670.82    61345.59    696.99 o 
  -2   2   1      756.08      911.22     26.77 o 
  -1   2   1       19.30      -39.29     19.65 o 
   1   2   1     5724.60     5996.05    157.28 o 
   2   2   1    82977.20    87887.40   1030.48 o 
   3   2   1    31554.91    31856.98    373.47 o 
   4   2   1     1908.97     1805.79     55.45 o 
   5   2   1        0.58      190.60     26.28 o 
   6   2   1     1583.78     1516.23     55.74 o 
   7   2   1     7325.41     7050.16    127.13 o 
   8   2   1    12349.48    12301.16    215.04 o 
   9   2   1       11.13        2.58     64.63 o 
  10   2   1       77.96       81.27    100.90 o 
 -10   3   1       26.55        2.25     85.56 o 
  -9   3   1      161.90      279.72     62.57 o 
  -8   3   1     1307.72     1254.51     64.19 o 
  -7   3   1     1997.57     2053.29     90.20 o 
  -6   3   1    15905.94    15282.96    241.90 o 
  -5   3   1     6743.41     6522.51    127.99 o 
  -4   3   1     2878.01     2889.20     80.18 o 
  -3   3   1     3887.18     3598.64     98.72 o 
  -2   3   1     7840.98     7543.29     96.67 o 
  -1   3   1    20513.31    21203.46    300.05 o 
   0   3   1     1023.96      915.20     54.13 o 
   1   3   1      129.39       79.63     14.99 o 
   2   3   1      169.19      262.59     22.55 o 
   3   3   1      938.49      757.20     32.02 o 
   4   3   1    18407.44    18433.52    243.40 o 
   5   3   1    13510.29    13088.57    178.94 o 
   6   3   1      531.92      574.63     42.60 o 
   7   3   1     2182.51     2205.19     93.12 o 
   8   3   1       82.01      120.16     44.95 o 
   9   3   1       74.25      132.17     64.45 o 
  10   3   1     2048.84     1855.75    169.48 o 
 -10   4   1       15.14       11.88     87.19 o 
  -9   4   1       48.03       53.96     60.64 o 
  -8   4   1      405.18      502.05     65.94 o 
  -7   4   1      489.84      515.70     46.45 o 
  -6   4   1      453.39      425.13     37.23 o 
  -5   4   1        9.20       40.84     19.42 o 
  -4   4   1      470.67      492.26     38.65 o 
  -3   4   1     2438.40     2128.14     55.29 o 
  -2   4   1     9544.10     9549.91    116.98 o 
  -1   4   1      239.40      253.02     19.03 o 
   0   4   1      171.04       51.77     19.30 o 
   1   4   1     4289.26     4461.95    105.16 o 
   2   4   1     4683.13     4456.25     98.81 o 
   3   4   1     2715.82     2596.44     62.01 o 
   4   4   1      774.81      847.26     44.73 o 
   5   4   1      187.23      235.57     27.73 o 
   6   4   1      515.68      411.50     36.28 o 
   7   4   1     1274.17     1281.73     66.08 o 
   8   4   1      187.16       98.27     44.00 o 
   9   4   1       86.63      132.92     63.67 o 
  10   4   1       46.56      107.63     97.90 o 
 -10   5   1     1268.50     1182.72    142.33 o 
  -9   5   1       16.83        1.58     61.93 o 
  -8   5   1      980.32     1018.11     62.93 o 
  -7   5   1      109.59      135.95     35.89 o 
  -6   5   1    11541.27    11415.18    169.35 o 
  -5   5   1      412.15      483.26     40.37 o 
  -4   5   1      177.78      184.59     29.76 o 
  -3   5   1     6913.12     6913.27    112.27 o 
  -2   5   1     2219.18     2316.12     61.92 o 
  -1   5   1      287.09      399.54     22.70 o 
   0   5   1     2309.22     2077.58    221.60 o 
   1   5   1     6235.57     6503.80    118.88 o 
   2   5   1     3388.71     3955.19     91.28 o 
   3   5   1       32.82       41.08     17.87 o 
   4   5   1     5796.01     5777.73    111.96 o 
   5   5   1    12280.19    12442.09    171.97 o 
   6   5   1      243.16      201.03     32.23 o 
   7   5   1      539.90      687.76     55.34 o 
   8   5   1      318.50      230.27     62.94 o 
   9   5   1      179.38      205.16     79.65 o 
  10   5   1     1516.12     1191.47    149.12 o 
 -10   6   1        6.21       64.19     85.31 o 
  -9   6   1     2822.56     2869.97    163.32 o 
  -8   6   1     2152.72     2233.76    111.79 o 
  -7   6   1      991.09     1077.32     56.72 o 
  -6   6   1     3884.16     3728.33    136.76 o 
  -5   6   1     4682.19     4942.61    102.61 o 
  -4   6   1     6662.54     7014.31    122.11 o 
  -3   6   1    29424.38    28686.33    351.42 o 
  -2   6   1    11220.29    12241.24    142.88 o 
  -1   6   1     7632.68     8357.20    148.74 o 
   0   6   1    99573.63   101450.51   2248.98 o 
   1   6   1     8182.62     8877.62    155.41 o 
   2   6   1    81001.63    83568.16   1210.74 o 
   3   6   1    10632.96    10872.73    162.47 o 
   4   6   1     4245.86     3840.33     87.14 o 
   5   6   1     1015.01     1316.05     77.92 o 
   6   6   1     2824.41     2718.31     76.20 o 
   7   6   1    10248.59    10017.59    179.79 o 
   8   6   1     6327.60     6278.46    163.21 o 
   9   6   1       26.34      -12.48     54.87 o 
  10   6   1      233.37      317.87    114.14 o 
 -10   7   1       53.78       64.54     99.29 o 
  -9   7   1      667.30      737.42     89.24 o 
  -8   7   1     3115.43     2853.73    142.44 o 
  -7   7   1       69.31       95.46     34.13 o 
  -6   7   1    16151.95    16288.12    230.22 o 
  -5   7   1     6322.09     5826.55    107.74 o 
  -4   7   1     3180.04     3163.17     69.84 o 
  -3   7   1     2240.30     2202.92     55.59 o 
  -2   7   1     1292.79     1522.45     39.25 o 
  -1   7   1    36075.99    35228.50    549.37 o 
   0   7   1    52159.15    54924.93   1236.44 o 
   1   7   1     3196.65     3268.21     75.65 o 
   2   7   1      191.18      260.57     34.63 o 
   3   7   1       31.74       74.90     18.30 o 
   4   7   1    13722.61    13519.73    205.02 o 
   5   7   1    30333.58    29943.65    363.42 o 
   6   7   1     1288.89     1400.31     67.61 o 
   7   7   1      437.82      485.18     55.90 o 
   8   7   1       68.34      127.32     58.16 o 
   9   7   1     1031.03     1025.92    102.44 o 
  10   7   1     1535.51     1527.58    143.72 o 
 -10   8   1       35.89       64.43     85.89 o 
  -9   8   1      293.98      238.42     72.84 o 
  -8   8   1     1724.81     1740.33    117.64 o 
  -7   8   1     3310.08     3108.44     97.20 o 
  -6   8   1      798.82      818.26     48.79 o 
  -5   8   1      354.93      342.30     32.42 o 
  -4   8   1     7432.98     7205.77    106.73 o 
  -3   8   1    12678.58    12580.75    173.71 o 
  -2   8   1    17611.53    17561.19    225.27 o 
  -1   8   1    14666.64    14806.88    305.97 o 
   0   8   1     2946.77     2782.97    257.62 o 
   1   8   1    12306.51    12152.63    183.55 o 
   2   8   1    13824.18    14072.77    244.12 o 
   3   8   1     9303.80     9132.37    161.82 o 
   4   8   1     5159.54     5098.46     92.89 o 
   5   8   1       31.88      110.93     27.48 o 
   6   8   1     1324.83     1203.01     54.47 o 
   7   8   1     2122.10     2132.82     89.37 o 
   8   8   1      674.18      845.65     88.66 o 
   9   8   1      319.33      240.11     93.17 o 
  10   8   1       61.44       -7.15    106.16 o 
 -10   9   1     1043.16     1140.89    128.73 o 
  -9   9   1      702.35      757.44    104.35 o 
  -8   9   1      281.28      167.94     86.47 o 
  -7   9   1        9.49        1.28     36.00 o 
  -6   9   1     6512.71     6371.99    121.92 o 
  -5   9   1        7.50       -5.47     20.29 o 
  -4   9   1     9497.60     9327.52    127.68 o 
  -3   9   1     2801.83     2678.90     59.61 o 
  -2   9   1     8737.65     8661.04    127.30 o 
  -1   9   1      209.88      328.46     42.94 o 
   0   9   1     6201.14     5634.43    112.79 o 
   1   9   1    16604.52    16392.49    268.72 o 
   2   9   1    17359.85    17316.10    293.04 o 
   3   9   1      536.47      554.40     35.77 o 
   4   9   1     2376.59     2734.49     72.55 o 
   5   9   1     8907.64     8856.20    144.29 o 
   6   9   1      318.49      351.54     41.20 o 
   7   9   1      316.53      362.31     50.77 o 
   8   9   1     1597.88     1701.25    109.36 o 
   9   9   1     4156.02     3931.05    165.07 o 
  10   9   1       28.13        3.38     83.05 o 
 -10  10   1     1312.36     1150.66    130.01 o 
  -9  10   1     3245.98     3332.62    169.94 o 
  -8  10   1      887.86     1087.60    167.14 o 
  -7  10   1       27.88       10.18     36.81 o 
  -6  10   1     3039.72     3026.36     81.83 o 
  -5  10   1     8153.50     7758.69    127.39 o 
  -4  10   1     6906.62     7487.01    105.52 o 
  -3  10   1    10012.43     9890.91    146.50 o 
  -2  10   1       74.68       95.13     24.45 o 
  -1  10   1    14850.05    15701.74    328.89 o 
   0  10   1    33598.52    35006.20    427.18 o 
   1  10   1     2467.41     2784.14     70.37 o 
   2  10   1     2644.71     3007.76    111.98 o 
   3  10   1     8879.15     8831.23    155.41 o 
   4  10   1     8058.84     8348.44    161.43 o 
   5  10   1      598.89      496.05     47.25 o 
   6  10   1      157.04      151.35     35.95 o 
   7  10   1     2764.11     2673.73    113.32 o 
   8  10   1    11257.54    11174.46    264.39 o 
   9  10   1      330.91      287.91     82.70 o 
  10  10   1       14.82       71.86     91.05 o 
 -10  11   1      670.18      783.72    116.99 o 
  -9  11   1      711.41      851.75    109.43 o 
  -8  11   1     1921.06     2035.31    151.54 o 
  -7  11   1      418.61      441.33     66.17 o 
  -6  11   1    12174.83    11938.74    287.73 o 
  -5  11   1     6694.16     6356.50    142.48 o 
  -4  11   1      832.88      889.79     35.71 o 
  -3  11   1     2881.44     2714.96     84.66 o 
  -2  11   1     1596.24     1875.93     68.47 o 
  -1  11   1    23776.94    22344.22   1417.75 o 
   0  11   1    33294.07    34551.71    423.70 o 
   1  11   1     3865.22     4110.21     87.22 o 
   2  11   1      369.00      497.72     38.77 o 
   3  11   1      111.25       94.51     23.22 o 
   4  11   1    10170.88    10135.48    147.96 o 
   5  11   1    16371.89    15784.55    238.52 o 
   6  11   1      531.54      541.01     51.27 o 
   7  11   1      220.22      286.60     56.77 o 
   8  11   1       53.08      250.18    105.81 o 
   9  11   1        0.52       29.24     69.28 o 
  10  11   1     2010.52     2135.02    165.71 o 
 -10  12   1       49.80       70.75     89.19 o 
  -9  12   1      745.53      574.64     92.50 o 
  -8  12   1     2490.07     2774.17    223.61 o 
  -7  12   1     4025.72     3788.10    163.23 o 
  -6  12   1     1789.14     1532.69    133.70 o 
  -5  12   1       62.07      187.23     29.39 o 
  -4  12   1     1627.18     1593.40     45.84 o 
  -3  12   1    17339.11    16593.45    270.83 o 
  -2  12   1    26758.12    26748.25    441.22 o 
  -1  12   1    20727.87    21172.16    331.91 o 
   0  12   1      494.55      489.84     24.38 o 
   1  12   1    13992.28    13592.40    179.86 o 
   2  12   1    14536.74    14283.73    255.85 o 
   3  12   1    23406.59    22290.51    332.14 o 
   4  12   1    11353.08    11129.14    159.30 o 
   5  12   1        4.19       64.98     24.94 o 
   6  12   1      651.62      626.67     63.58 o 
   7  12   1     2049.54     2206.00    114.19 o 
   8  12   1      448.02      465.44     79.34 o 
   9  12   1       95.52      204.68     75.22 o 
  10  12   1      369.80      538.52     84.81 o 
 -10  13   1     2573.52     2608.60    168.49 o 
  -9  13   1      849.38      790.09     84.75 o 
  -8  13   1      428.22      408.48     58.68 o 
  -7  13   1        0.48       30.18     39.43 o 
  -6  13   1     6241.89     6221.40    193.59 o 
  -5  13   1     1940.94     1951.62     67.94 o 
  -4  13   1      530.54      625.67     53.86 o 
  -3  13   1     1455.64     1593.30     73.00 o 
  -2  13   1    23560.65    23538.09    343.80 o 
  -1  13   1      431.43      398.64     41.99 o 
   0  13   1     6149.95     5896.00     95.65 o 
   1  13   1     7949.62     7001.60    146.87 o 
   2  13   1     1463.38     1817.07     80.51 o 
   3  13   1     7302.67     7018.15    149.47 o 
   4  13   1      846.24     1088.92     42.27 o 
   5  13   1     3175.88     3419.54     80.45 o 
   6  13   1      547.33      398.57     50.04 o 
   7  13   1     1451.33     1579.78    102.19 o 
   8  13   1     5748.52     5719.80    189.03 o 
   9  13   1       82.45      191.25     61.51 o 
  10  13   1       73.19       76.21     65.44 o 
 -10  14   1       73.96       97.26     67.66 o 
  -9  14   1      649.00      525.12     75.38 o 
  -8  14   1      321.26      330.35     71.17 o 
  -7  14   1      739.74      599.85     61.51 o 
  -6  14   1      322.32      330.11     46.26 o 
  -5  14   1     2115.66     2321.20     88.92 o 
  -4  14   1     1324.00     1357.54     67.02 o 
  -3  14   1     3310.67     3416.71    109.48 o 
  -2  14   1     5511.62     5972.41    118.95 o 
  -1  14   1     5407.14     5916.11    109.21 o 
   0  14   1     7872.61     8070.28    125.79 o 
   1  14   1       60.49       90.87     16.22 o 
   2  14   1    28992.88    31682.62    516.19 o 
   3  14   1        1.91       39.36     22.52 o 
   4  14   1     5615.96     5274.35     95.20 o 
   5  14   1       81.18      105.21     34.81 o 
   6  14   1      447.56      473.23     52.66 o 
   7  14   1      754.11      731.81     66.34 o 
   8  14   1       93.83      203.76     67.48 o 
   9  14   1      537.61      504.11     72.78 o 
  10  14   1      177.31      144.59     73.87 o 
 -10  15   1       65.88      -24.25     82.37 o 
  -9  15   1      659.52      567.39     77.57 o 
  -8  15   1     1769.50     1781.25    100.17 o 
  -7  15   1       24.34       45.49     45.58 o 
  -6  15   1     4526.85     4569.11    125.24 o 
  -5  15   1     1612.28     1610.73     78.68 o 
  -4  15   1     1361.84     1208.51     67.93 o 
  -3  15   1     2498.01     2243.37     69.98 o 
  -2  15   1        4.14       69.67     22.62 o 
  -1  15   1    15199.19    15012.95    215.84 o 
   0  15   1    22164.27    22262.66    312.92 o 
   1  15   1     3926.84     4019.57     81.02 o 
   2  15   1      285.08      277.08     31.02 o 
   3  15   1      759.47      885.11     77.30 o 
   4  15   1     5337.62     5594.26    110.64 o 
   5  15   1     8660.64     8511.59    176.80 o 
   6  15   1       49.63       47.65     39.86 o 
   7  15   1     1174.72     1180.12     97.84 o 
   8  15   1      966.49     1098.23     82.45 o 
   9  15   1     1588.24     1823.65    136.92 o 
  10  15   1     1894.32     1800.59    143.59 o 
 -10  16   1      102.24       24.25     76.60 o 
  -9  16   1        0.63      -76.91     70.54 o 
  -8  16   1     1641.58     1787.09    110.25 o 
  -7  16   1     4266.64     4271.02    154.78 o 
  -6  16   1      353.83      407.15     56.19 o 
  -5  16   1     2345.97     2406.64     97.99 o 
  -4  16   1     9642.50     9317.24    219.18 o 
  -3  16   1    27905.80    27972.31    457.68 o 
  -2  16   1    26479.27    26719.09    439.45 o 
  -1  16   1    19605.61    20607.03    287.12 o 
   0  16   1     4325.00     4982.60     90.33 o 
   1  16   1     9012.86     8422.25    139.44 o 
   2  16   1    27792.06    28829.87    378.00 o 
   3  16   1    10418.28    10085.02    160.86 o 
   4  16   1     9145.71     9152.39    177.97 o 
   5  16   1       30.92       81.94     37.87 o 
   6  16   1     1964.72     2010.57     92.20 o 
   7  16   1     3756.96     3751.05    126.25 o 
   8  16   1      848.18      929.72     81.34 o 
   9  16   1     1480.95     1691.28    170.50 o 
  10  16   1       35.89      130.33     77.23 o 
 -10  17   1     3410.83     3417.09    171.26 o 
  -9  17   1     1978.28     1972.17    130.12 o 
  -8  17   1       51.97       91.57     67.98 o 
  -7  17   1      144.08       86.44     55.38 o 
  -6  17   1     1107.62     1013.74     83.51 o 
  -5  17   1     3511.87     3340.40    154.16 o 
  -4  17   1    17163.37    16818.07    336.47 o 
  -3  17   1     1858.39     2012.45     59.93 o 
  -2  17   1    11963.05    11713.48    225.11 o 
  -1  17   1     5770.59     5837.69    103.56 o 
   0  17   1    17044.71    17222.87    236.31 o 
   1  17   1    16889.65    16536.96    242.90 o 
   2  17   1    11286.73    11904.12    182.26 o 
   3  17   1     2844.02     2844.88    144.99 o 
   4  17   1      311.60      225.97     43.87 o 
   5  17   1      774.33      927.73     65.33 o 
   6  17   1     2756.45     2955.39    152.79 o 
   7  17   1      453.21      324.32     56.73 o 
   8  17   1     1728.40     1655.31     99.02 o 
   9  17   1     7807.36     7705.31    218.24 o 
  10  17   1       11.94       87.10     77.05 o 
 -10  18   1      434.96      466.52     96.94 o 
  -9  18   1      330.70      357.50     86.97 o 
  -8  18   1      239.14      188.39     78.79 o 
  -7  18   1     1794.13     1920.91    113.37 o 
  -6  18   1       60.91       18.36     47.33 o 
  -5  18   1     2863.69     2606.95    170.01 o 
  -4  18   1      311.24      405.52     57.23 o 
  -3  18   1     2558.86     2487.12     97.31 o 
  -2  18   1     9725.62     9796.51    200.58 o 
  -1  18   1    12052.41    11851.89    156.16 o 
   0  18   1     9511.09    10083.09    155.10 o 
   1  18   1     3686.86     3343.86    110.25 o 
   2  18   1      496.17      690.17     37.49 o 
   3  18   1       98.85       49.00     43.08 o 
   4  18   1     5789.08     5779.22    151.79 o 
   5  18   1      516.29      629.98     58.35 o 
   6  18   1     1942.32     1662.35     92.74 o 
   7  18   1       77.41      112.39     50.96 o 
   8  18   1     2076.95     1911.03    106.30 o 
   9  18   1      468.85      512.48     79.92 o 
  -9  19   1      439.46      516.55     94.57 o 
  -8  19   1     1211.57     1178.07    185.72 o 
  -7  19   1       27.02      -38.42     55.40 o 
  -6  19   1     1835.84     1852.06    107.67 o 
  -5  19   1      238.28      113.91     59.08 o 
  -4  19   1      198.10      116.02     52.93 o 
  -3  19   1       39.34       91.66     32.21 o 
  -2  19   1      227.86      366.62     40.51 o 
  -1  19   1     7011.16     6913.69    104.56 o 
   0  19   1     9269.37     9920.28    154.57 o 
   1  19   1      149.29      120.79     24.47 o 
   2  19   1      120.99      195.04     26.70 o 
   3  19   1      497.33      463.14     81.81 o 
   4  19   1      963.29      922.54     69.20 o 
   5  19   1     2809.94     2839.11    115.06 o 
   6  19   1        3.60       18.62     46.32 o 
   7  19   1      118.84       91.38     51.71 o 
   8  19   1       71.53       51.07     59.29 o 
   9  19   1       45.48       88.54     68.83 o 
  -9  20   1      215.31      150.03     95.31 o 
  -8  20   1     1739.44     1666.64    153.09 o 
  -7  20   1     2515.11     2654.21    198.48 o 
  -6  20   1      698.50      683.81     78.68 o 
  -5  20   1       63.46       55.13     39.80 o 
  -4  20   1     1776.78     1743.36     78.47 o 
  -3  20   1     8183.45     7966.49    166.72 o 
  -2  20   1    12032.47    12155.00    239.88 o 
  -1  20   1    14479.43    14642.38    190.43 o 
   0  20   1     4088.44     3869.23     83.32 o 
   1  20   1     7714.76     7647.13    140.46 o 
   2  20   1     6062.63     6113.69    122.73 o 
   3  20   1     9449.33     9310.74    184.74 o 
   4  20   1     6313.06     6049.92    180.90 o 
   5  20   1       53.26       39.65     43.87 o 
   6  20   1      614.72      677.14     81.30 o 
   7  20   1      914.15      764.24    104.89 o 
   8  20   1      104.35      160.73     72.62 o 
   9  20   1        6.23       -9.55     96.24 o 
  -9  21   1      351.27      421.21    134.82 o 
  -8  21   1      244.83      308.94     94.38 o 
  -7  21   1      607.79      669.39     89.02 o 
  -6  21   1      240.99      205.85     61.66 o 
  -5  21   1     5927.87     5712.28    185.10 o 
  -4  21   1     7633.66     7397.98    164.58 o 
  -3  21   1       48.92      123.54     32.57 o 
  -2  21   1     8260.64     8371.87    186.69 o 
  -1  21   1     4576.32     4684.08     85.41 o 
   0  21   1    13902.09    13555.83    201.64 o 
   1  21   1    33025.63    31015.45    438.20 o 
   2  21   1     1465.95     1382.60     55.59 o 
   3  21   1     6402.50     6325.65    151.68 o 
   4  21   1     1989.93     1911.12     79.86 o 
   5  21   1        4.21       42.15     65.21 o 
   6  21   1     3741.58     3525.44    154.95 o 
   7  21   1      176.54      111.22     59.93 o 
   8  21   1     3059.50     2730.97    139.42 o 
   9  21   1     2524.65     2471.48    155.60 o 
  -9  22   1      250.81      232.71     88.39 o 
  -8  22   1      734.28      606.54    141.96 o 
  -7  22   1     4328.62     4429.78    176.69 o 
  -6  22   1      456.56      511.33     76.54 o 
  -5  22   1     1655.31     1780.15    134.92 o 
  -4  22   1       72.29       90.89     31.81 o 
  -3  22   1       34.23       72.67     33.16 o 
  -2  22   1     8126.07     7497.82    175.69 o 
  -1  22   1      167.70      192.55     23.50 o 
   0  22   1    11979.13    12617.95    192.38 o 
   1  22   1     6530.34     6670.47    193.93 o 
   2  22   1       20.12       49.43     26.43 o 
   3  22   1     1187.13     1197.42     66.02 o 
   4  22   1     5975.00     5523.06    130.95 o 
   5  22   1      165.59      213.06     57.41 o 
   6  22   1     3018.23     3194.97    217.21 o 
   7  22   1      400.84      379.49     74.54 o 
   8  22   1       83.00      121.86     69.71 o 
   9  22   1     1205.90     1300.32    166.96 o 
  -9  23   1        1.74       82.00     95.64 o 
  -8  23   1      916.22     1050.25    127.70 o 
  -7  23   1        4.08        3.58     75.12 o 
  -6  23   1      195.42      158.94     76.16 o 
  -5  23   1       59.56       29.06     39.81 o 
  -4  23   1      598.36      577.56     56.29 o 
  -3  23   1       62.43       74.91     34.95 o 
  -2  23   1      784.72     1023.58     65.49 o 
  -1  23   1     5021.64     5083.87    107.89 o 
   0  23   1     7875.56     8260.73    142.16 o 
   1  23   1      897.61     1081.00     50.60 o 
   2  23   1     1316.85     1231.00     71.49 o 
   3  23   1     3044.21     3156.15    102.42 o 
   4  23   1       72.67       54.85     35.59 o 
   5  23   1      142.69       75.27     52.15 o 
   6  23   1      197.50      117.77     58.66 o 
   7  23   1      469.81      605.52     83.84 o 
   8  23   1        4.43      -91.79     65.89 o 
   9  23   1       63.86      173.55     88.20 o 
  -9  24   1        3.13       22.62     86.28 o 
  -8  24   1      555.29      427.99    105.25 o 
  -7  24   1     1264.14     1162.04    124.44 o 
  -6  24   1       59.32       28.03     58.88 o 
  -5  24   1      122.14       61.29     43.88 o 
  -4  24   1      565.33      520.32     55.88 o 
  -3  24   1      483.11      443.83     50.28 o 
  -2  24   1     5902.26     6320.75    177.38 o 
  -1  24   1      907.98     1067.89     45.55 o 
   0  24   1     1512.15     1624.59     61.72 o 
   1  24   1     4512.30     4286.88    102.43 o 
   2  24   1     2203.13     2055.06    170.40 o 
   3  24   1     2751.25     2897.99    100.36 o 
   4  24   1     2102.28     2078.94     84.75 o 
   5  24   1       45.86       94.93     54.65 o 
   6  24   1      477.22      459.79     71.84 o 
   7  24   1     1356.45     1062.64     99.76 o 
   8  24   1        2.26      -79.54     69.15 o 
   9  24   1       64.20      -91.45     79.12 o 
  -9  25   1     1969.15     1746.26    145.68 o 
  -8  25   1       27.39      191.54     98.87 o 
  -7  25   1      474.29      601.65    105.51 o 
  -6  25   1      286.22      304.69     75.11 o 
  -5  25   1     6070.51     5750.48    217.68 o 
  -4  25   1     9174.43     8933.96    248.41 o 
  -3  25   1     2263.32     1933.83     86.29 o 
  -2  25   1     9509.82     9238.42    232.08 o 
  -1  25   1     8209.17     8093.57    152.13 o 
   0  25   1     9695.13     9950.17    166.10 o 
   1  25   1     8015.83     7935.94    148.56 o 
   2  25   1     2495.56     2283.47    186.08 o 
   3  25   1     7230.78     7311.79    169.93 o 
   4  25   1     2456.25     2431.91    143.26 o 
   5  25   1        5.18       96.41     59.21 o 
   6  25   1     4567.53     4539.23    163.29 o 
   7  25   1     1452.24     1156.30    104.99 o 
   8  25   1     1148.92     1149.96    125.93 o 
  -8  26   1      887.97     1031.83    137.72 o 
  -7  26   1     3340.79     3897.95    299.91 o 
  -6  26   1     1110.37     1073.18    106.94 o 
  -5  26   1     1415.42     1352.50    316.07 o 
  -4  26   1      358.25      366.81     67.46 o 
  -3  26   1     1924.11     1971.79     89.52 o 
  -2  26   1    16731.49    16435.91    355.07 o 
  -1  26   1    29310.38    30343.83    434.07 o 
   0  26   1     2945.77     3103.04     83.30 o 
   1  26   1      661.48      748.67     46.25 o 
   2  26   1      629.51      434.77     93.00 o 
   3  26   1     2436.30     2318.70    116.05 o 
   4  26   1     4801.42     4754.11    130.41 o 
   5  26   1      595.88      613.22     84.84 o 
   6  26   1     7395.45     7559.01    219.82 o 
   7  26   1     1824.36     1850.38    122.54 o 
   8  26   1      113.00      127.82     80.93 o 
  -8  27   1      316.63      131.18    133.67 o 
  -7  27   1        6.45      -67.63     80.93 o 
  -6  27   1       45.26       58.01     74.69 o 
  -5  27   1     1189.73     1423.57    185.63 o 
  -4  27   1     1641.22     1554.31     86.72 o 
  -3  27   1      148.92       94.48     41.39 o 
  -2  27   1       34.29      181.32     43.74 o 
  -1  27   1       88.49      592.51    153.68 o 
   0  27   1     1324.66     1541.08     66.92 o 
   1  27   1       17.19       30.85     29.07 o 
   2  27   1      771.20      626.07    150.69 o 
   3  27   1     4335.13     4179.84    200.20 o 
   4  27   1     1136.05     1154.65     73.57 o 
   5  27   1      346.24      417.86     80.33 o 
   6  27   1      279.40      297.33     72.84 o 
   7  27   1      100.98      158.85     75.09 o 
   8  27   1      125.04       85.02     85.49 o 
  -8  28   1        0.40      -23.22    122.25 o 
  -7  28   1      306.40      112.80    278.35 o 
  -6  28   1       17.96      100.37     83.50 o 
  -5  28   1      853.43      693.84    168.02 o 
  -4  28   1        1.55       73.94     45.32 o 
  -3  28   1     1123.89     1113.69     74.24 o 
  -2  28   1     2530.73     2263.59    227.52 o 
  -1  28   1     3262.18     3251.58     91.07 o 
   0  28   1      760.40      744.53     70.25 o 
   1  28   1     1180.82     1089.19     56.17 o 
   2  28   1       60.80        5.78     40.33 o 
   3  28   1       17.04       82.50     49.44 o 
   4  28   1     2332.12     2241.17     96.20 o 
   5  28   1      105.24       88.58     51.28 o 
   6  28   1      102.32      100.10     67.71 o 
   7  28   1       41.43      -35.87     69.32 o 
   8  28   1       30.80       48.66     85.14 o 
  -8  29   1      706.15      508.77    462.31 o 
  -7  29   1       79.82      -14.40    123.29 o 
  -6  29   1        6.10       20.06     98.04 o 
  -5  29   1     3842.24     4154.74    172.22 o 
  -4  29   1     6046.26     5796.54    164.32 o 
  -3  29   1      788.20      767.07     67.60 o 
  -2  29   1     3683.26     3399.46    124.78 o 
  -1  29   1       81.52       74.17     33.38 o 
   0  29   1     4532.54     4479.43    131.30 o 
   1  29   1    11296.70    10871.22    194.28 o 
   2  29   1      187.62      136.99     64.31 o 
   3  29   1     4455.79     4504.04    154.96 o 
   4  29   1     1396.26     1533.75     96.42 o 
   5  29   1      436.09      393.66     63.31 o 
   6  29   1     1183.21     1090.80    105.39 o 
   7  29   1      935.89      723.66     98.25 o 
   8  29   1     1782.04     1657.02    215.55 o 
  -8  30   1     1216.70     1668.62    229.01 o 
  -7  30   1     4649.38     4764.25    384.17 o 
  -6  30   1      707.75      662.32    146.45 o 
  -5  30   1      840.16      775.10     82.22 o 
  -4  30   1      179.08      119.62     54.24 o 
  -3  30   1      688.71      718.31     67.87 o 
  -2  30   1     8963.19     9293.36    225.41 o 
  -1  30   1      414.44      378.64     63.92 o 
   0  30   1     4427.37     4553.79    246.91 o 
   1  30   1     6658.23     6761.09    177.31 o 
   2  30   1     1105.27     1034.18     95.22 o 
   3  30   1     3174.73     3066.84    227.85 o 
   4  30   1     3348.23     3434.94    139.45 o 
   5  30   1      243.24      243.94     63.10 o 
   6  30   1     3313.01     3611.16    175.33 o 
   7  30   1      976.33     1037.30    114.18 o 
   8  30   1      207.41      267.34    105.49 o 
  -7  31   1       44.67       34.42    118.41 o 
  -6  31   1      518.12      566.15    145.76 o 
  -5  31   1     2209.90     2019.87    182.11 o 
  -4  31   1     2547.16     2657.75    163.80 o 
  -3  31   1      462.60      524.13     64.79 o 
  -2  31   1      194.48      442.74     64.42 o 
  -1  31   1        4.44       25.00     35.98 o 
   0  31   1       13.39       92.80     42.79 o 
   1  31   1      509.49      678.27     58.03 o 
   2  31   1      479.09      474.65     66.70 o 
   3  31   1     3299.51     3741.57    146.75 o 
   4  31   1     2970.42     2605.54    124.40 o 
   5  31   1     1462.21     1655.82    115.50 o 
   6  31   1     1149.56     1011.87    107.78 o 
   7  31   1      219.07      265.12     88.31 o 
  -7  32   1       27.08       21.55    126.46 o 
  -6  32   1      276.22      268.29    126.02 o 
  -5  32   1      240.44      250.60     67.26 o 
  -4  32   1       83.10       20.05     53.79 o 
  -3  32   1      103.44      144.38     51.89 o 
  -2  32   1       27.69       59.23     55.50 o 
  -1  32   1      527.93      482.31     62.01 o 
   0  32   1     2998.51     2851.34    108.80 o 
   1  32   1        0.98       11.06     40.97 o 
   2  32   1      291.77      348.81     66.16 o 
   3  32   1        2.77       87.14     58.42 o 
   4  32   1      381.61      329.55     62.85 o 
   5  32   1       32.60      -31.49     51.73 o 
   6  32   1       86.09       23.38     83.76 o 
   7  32   1       90.04        3.78     81.17 o 
  -7  33   1      197.82       84.21    140.07 o 
  -6  33   1      411.46      -19.94    104.20 o 
  -5  33   1     2166.49     2054.86    148.51 o 
  -4  33   1     2711.08     2868.40    140.32 o 
  -3  33   1       12.02        7.74     50.12 o 
  -2  33   1     1954.26     2057.88    142.55 o 
  -1  33   1      215.24      179.53     47.42 o 
   0  33   1       46.85      128.68     72.48 o 
   1  33   1     3189.85     3208.38    112.42 o 
   2  33   1        3.60       41.81     51.76 o 
   3  33   1     3659.47     3879.19    137.99 o 
   4  33   1     1102.58     1027.47     84.47 o 
   5  33   1      114.47      162.07     63.26 o 
   6  33   1     2378.50     1897.62    153.25 o 
   7  33   1      481.34      654.21    137.45 o 
  -7  34   1     2542.70     2904.58    274.44 o 
  -6  34   1     1032.54      861.29    112.34 o 
  -5  34   1      555.84      475.32    106.84 o 
  -4  34   1      114.19      124.71     64.39 o 
  -3  34   1      434.83      379.53     68.20 o 
  -2  34   1     6118.78     6142.84    180.67 o 
  -1  34   1     3375.21     3551.26    273.52 o 
   0  34   1     1947.90     2076.95    196.13 o 
   1  34   1     2732.38     2839.20    198.28 o 
   2  34   1      302.21      194.58     79.72 o 
   3  34   1     1229.60     1146.58     92.39 o 
   4  34   1     1624.46     1524.75    144.63 o 
   5  34   1      458.61      444.84     74.87 o 
   6  34   1     4179.11     4632.45    172.45 o 
   7  34   1      963.46     1068.06    239.60 o 
  -6  35   1     1454.86     1410.11    134.04 o 
  -5  35   1     3646.02     4144.16    192.41 o 
  -4  35   1     2862.24     2827.44    138.96 o 
  -3  35   1      446.35      482.05     75.69 o 
  -2  35   1        4.33      153.60     62.95 o 
  -1  35   1      535.85      563.45     74.46 o 
   0  35   1      763.46      914.55     72.45 o 
   1  35   1     1273.76     1504.89    105.26 o 
   2  35   1        1.11       20.13     63.65 o 
   3  35   1     1993.15     2118.25    116.49 o 
   4  35   1     2673.99     2975.05    129.92 o 
   5  35   1     1884.20     2213.75    124.44 o 
   6  35   1      770.58      870.36    100.57 o 
  -6  36   1      166.62      174.77     89.53 o 
  -5  36   1      389.46      477.43    111.22 o 
  -4  36   1      619.67      686.03     90.12 o 
  -3  36   1     1023.51     1091.69     95.46 o 
  -2  36   1      109.55      118.40     64.43 o 
  -1  36   1      191.71      155.52     65.78 o 
   0  36   1     1141.22     1086.76     92.16 o 
   1  36   1      165.92      128.02    124.14 o 
   2  36   1      644.88      687.88    102.18 o 
   3  36   1     1402.65     1745.54    223.69 o 
   4  36   1      325.75      241.62     67.56 o 
   5  36   1       21.53       46.75     62.53 o 
   6  36   1      147.60       74.22     79.77 o 
  -6  37   1      182.06      144.46     90.15 o 
  -5  37   1      904.50      745.87    127.50 o 
  -4  37   1     2719.83     2642.59    283.93 o 
  -3  37   1       15.49       33.98     69.48 o 
  -2  37   1      124.87      147.55     69.44 o 
  -1  37   1       84.36      100.39     90.21 o 
   0  37   1       24.23       30.12     41.37 o 
   1  37   1     1230.37      988.22    103.32 o 
   2  37   1       80.01      123.06     76.71 o 
   3  37   1     1338.12     1280.72    136.31 o 
   4  37   1      157.35       69.25     61.85 o 
   5  37   1       98.77      138.00     70.91 o 
   6  37   1      648.35      504.94     89.13 o 
  -5  38   1      200.23      174.00     88.94 o 
  -4  38   1       65.19       72.27     70.89 o 
  -3  38   1       50.96       50.41     67.99 o 
  -2  38   1     3847.62     3761.05    190.75 o 
  -1  38   1      982.04      740.55    129.26 o 
   0  38   1      758.83      801.19     63.42 o 
   1  38   1      793.92      708.87    128.50 o 
   2  38   1      123.54       62.58     76.64 o 
   3  38   1      612.27      611.94    136.71 o 
   4  38   1      552.51      506.01     82.15 o 
   5  38   1      454.50      564.61     89.13 o 
  -5  39   1     1955.77     1893.46    221.53 o 
  -4  39   1     3320.10     3756.81    235.16 o 
  -3  39   1       75.61       60.88     70.52 o 
  -2  39   1       52.97      165.53     72.05 o 
  -1  39   1     1076.76     1050.50    152.14 o 
   0  39   1      568.02      684.27     75.50 o 
   1  39   1      933.73      951.62    137.04 o 
   2  39   1        8.50      163.26     83.83 o 
   3  39   1     1899.97     2338.36    150.44 o 
   4  39   1     2435.76     2701.02    166.83 o 
   5  39   1     1878.84     1662.29    122.22 o 
  -5  40   1        5.01      -28.61     80.67 o 
  -4  40   1      772.55      993.89    139.09 o 
  -3  40   1     1800.83     1960.70    222.71 o 
  -2  40   1      102.86      318.04    110.46 o 
  -1  40   1       11.07      178.69    104.43 o 
   0  40   1       12.53       25.71     47.24 o 
   1  40   1      320.30      383.26     75.34 o 
   2  40   1     3805.14     4511.76    467.02 o 
   3  40   1      641.98      741.10    106.80 o 
   4  40   1        2.68      -18.86     81.84 o 
   5  40   1       19.67       26.33     75.63 o 
  -4  41   1      290.32      375.28    112.41 o 
  -3  41   1       84.07       35.05     77.24 o 
  -2  41   1      245.01      180.93     78.57 o 
  -1  41   1      766.29      961.46    124.78 o 
   0  41   1     1126.93     1363.50    307.81 o 
   1  41   1       19.49      -53.18     60.24 o 
   2  41   1      175.58      315.12     99.94 o 
   3  41   1     2001.50     2119.66    150.24 o 
   4  41   1       12.79      -79.87     77.51 o 
  -4  42   1       40.17      -36.79     97.19 o 
  -3  42   1       54.69       40.11     79.72 o 
  -2  42   1      578.99      497.08     96.31 o 
  -1  42   1      147.10       97.45    101.52 o 
   0  42   1      668.34      748.73     99.57 o 
   1  42   1      248.58      246.86     76.03 o 
   2  42   1       83.53       62.56     66.73 o 
   3  42   1        6.54       24.23     77.52 o 
   4  42   1      135.69       85.53    135.61 o 
  -3  43   1      176.57      201.89     93.35 o 
  -2  43   1      101.88       36.90     78.37 o 
  -1  43   1      580.75      669.07    147.65 o 
   0  43   1      598.03      456.36     86.83 o 
   1  43   1      961.83     1060.22    137.77 o 
   2  43   1        1.03       52.13     72.36 o 
   3  43   1      880.99      880.35    119.05 o 
  -2  44   1      607.69      604.93    105.49 o 
  -1  44   1      122.95      199.69    110.27 o 
   1  44   1      230.96      235.28     77.45 o 
   2  44   1     1789.79     1753.36    135.15 o 
  -1  45   1     1465.19     1660.74    111.33 o 
   1  45   1        5.92        5.15     92.59 o 
  -9   0   2     7466.16     7334.61    322.00 o 
  -8   0   2     1032.66     1119.41    101.59 o 
  -7   0   2     2654.05     2537.41    289.04 o 
  -6   0   2     8286.36     8478.20    248.84 o 
  -5   0   2     2654.17     2163.37    111.05 o 
  -4   0   2    14207.17    15837.98    266.55 o 
  -3   0   2     8760.75     9326.81    165.99 o 
  -2   0   2    41725.47    46892.17    638.08 o 
  -1   0   2   143137.25   148744.44   2478.54 o 
   1   0   2    31213.75    32444.91    920.66 o 
   2   0   2    35239.05    38998.71    663.71 o 
   3   0   2     3750.94     4359.17    119.29 o 
   4   0   2    25711.27    24880.32    412.94 o 
   5   0   2    28072.81    27200.84    460.71 o 
   6   0   2      320.99      364.95     50.90 o 
   7   0   2       63.56      160.79     54.05 o 
   8   0   2      239.04      144.99     75.18 o 
   9   0   2     5038.23     5495.56    286.61 o 
  10   0   2     1736.49     1588.40    339.76 o 
 -10   1   2       65.94       42.19    104.53 o 
  -9   1   2      819.65      995.30     70.10 o 
  -8   1   2        0.95       13.05     40.00 o 
  -7   1   2      347.41      218.06     49.01 o 
  -6   1   2     6748.75     6574.99    173.42 o 
  -5   1   2      177.14      162.76     32.60 o 
  -4   1   2    27483.32    27942.42    300.20 o 
  -3   1   2    20995.81    21162.39    227.02 o 
  -2   1   2    74890.09    79100.53    787.44 o 
  -1   1   2     2293.46     2440.81     39.73 o 
   1   1   2    20912.84    21205.62    325.60 o 
   2   1   2    36269.96    35942.93    546.57 o 
   3   1   2      582.69      436.17     26.74 o 
   4   1   2      577.02      667.64     36.73 o 
   5   1   2     1311.90     1429.58     58.52 o 
   6   1   2     3149.39     3133.22     80.76 o 
   7   1   2     7095.35     6577.99    136.86 o 
   8   1   2      261.42      220.72     57.85 o 
   9   1   2     1409.38     1403.65    116.83 o 
  10   1   2      155.90      259.71     91.98 o 
 -10   2   2       65.75       20.37     89.29 o 
  -9   2   2      514.34      371.89     59.55 o 
  -8   2   2        5.19       18.33     32.90 o 
  -7   2   2       10.91       14.36     37.82 o 
  -6   2   2      299.74      287.61     38.57 o 
  -5   2   2      443.51      407.60     35.48 o 
  -4   2   2      344.30      556.50     33.16 o 
  -3   2   2     1151.09     1080.73     33.78 o 
  -2   2   2    25910.63    26335.42    299.50 o 
  -1   2   2      447.74      448.75     23.50 o 
   1   2   2      677.09      660.66     30.23 o 
   2   2   2      757.78      944.67     55.20 o 
   3   2   2     2205.58     2063.32     51.59 o 
   4   2   2       47.14       49.61     20.25 o 
   5   2   2     2272.91     2080.80     66.60 o 
   6   2   2      270.68      234.00     33.73 o 
   7   2   2      218.77      195.24     41.50 o 
   8   2   2       34.04       43.80     51.17 o 
   9   2   2      116.62      194.70     77.25 o 
  10   2   2      193.67      431.13    118.76 o 
 -10   3   2      283.52      214.51     85.57 o 
  -9   3   2     1912.78     1884.61    127.67 o 
  -8   3   2        9.62       27.43     34.68 o 
  -7   3   2       11.98       23.05     34.54 o 
  -6   3   2     4703.03     4561.91    104.15 o 
  -5   3   2      167.24      170.22     29.22 o 
  -4   3   2     2938.03     2904.66     67.14 o 
  -3   3   2     4941.77     5338.42     84.61 o 
  -2   3   2    68682.78    72529.05    770.77 o 
  -1   3   2     7892.68     8110.75    117.42 o 
   0   3   2     2655.29     3028.80    121.01 o 
   1   3   2    17279.32    16978.31    310.62 o 
   2   3   2    12481.53    12784.10    199.27 o 
   3   3   2      790.20      980.57     36.01 o 
   4   3   2     3077.64     3075.42     86.94 o 
   5   3   2     1873.70     1640.87     60.14 o 
   6   3   2        4.27      -44.48     25.13 o 
   7   3   2     4281.47     4136.71    137.26 o 
   8   3   2      150.07      100.12    103.56 o 
   9   3   2     1855.36     2191.62    136.95 o 
  10   3   2      215.62      295.40    104.96 o 
 -10   4   2      473.01      390.04    100.67 o 
  -9   4   2     3221.95     3428.11    162.67 o 
  -8   4   2     4851.26     4597.16    121.93 o 
  -7   4   2     5363.47     5625.72    126.62 o 
  -6   4   2     5740.89     6059.00    122.04 o 
  -5   4   2       63.03       30.78     24.40 o 
  -4   4   2     7887.79     7934.82    113.50 o 
  -3   4   2    11894.13    12231.51    153.77 o 
  -2   4   2   142582.94   155600.09   1741.40 o 
  -1   4   2   186142.53   197981.84   2567.77 o 
   0   4   2    49242.28    55621.22   1131.45 o 
   1   4   2     8659.97     9419.43    162.28 o 
   2   4   2    20916.88    20974.45    302.93 o 
   3   4   2     6198.04     7014.03    155.02 o 
   4   4   2    19968.81    20031.41    283.44 o 
   5   4   2     1397.74     1293.70     54.29 o 
   6   4   2      788.62      796.32     47.21 o 
   7   4   2      271.28      422.35     71.71 o 
   8   4   2       64.60       48.25     46.74 o 
   9   4   2     3407.50     3418.81    164.97 o 
  10   4   2     4064.37     4521.24    244.38 o 
 -10   5   2      617.71      613.64    104.06 o 
  -9   5   2     2086.80     2186.81    137.58 o 
  -8   5   2     1219.01     1151.60     74.04 o 
  -7   5   2      675.29      747.03     55.92 o 
  -6   5   2     7276.25     7363.79    137.34 o 
  -5   5   2       89.55       58.23     25.77 o 
  -4   5   2    15097.63    15317.37    200.60 o 
  -3   5   2    15297.00    15408.05    174.89 o 
  -2   5   2     1450.48     1765.68     42.12 o 
  -1   5   2     7716.33     8312.58    157.50 o 
   0   5   2      311.98      311.45     87.91 o 
   1   5   2    34580.93    33647.46    449.68 o 
   2   5   2    35224.68    35683.07    603.73 o 
   3   5   2     2799.64     2719.88     61.40 o 
   4   5   2     1270.21     1276.34     98.76 o 
   5   5   2     1852.66     1805.33     67.53 o 
   6   5   2     3491.94     3438.29     91.52 o 
   7   5   2     8662.19     8676.41    167.29 o 
   8   5   2      412.98      469.27     64.65 o 
   9   5   2      894.16      835.16    150.05 o 
  10   5   2        6.18       -3.95     95.70 o 
 -10   6   2      463.52      482.07    118.18 o 
  -9   6   2      185.45      229.51     93.62 o 
  -8   6   2       28.35       33.15     48.15 o 
  -7   6   2       60.55       29.16     28.97 o 
  -6   6   2     1746.20     1625.14     65.52 o 
  -5   6   2     4270.98     4184.88     90.81 o 
  -4   6   2     1210.92     1344.65     44.48 o 
  -3   6   2     2862.84     3063.35     56.64 o 
  -2   6   2      158.86      170.59     17.38 o 
  -1   6   2     1152.42     1062.78     47.29 o 
   0   6   2     3792.47     3854.43     92.22 o 
   1   6   2      918.40      928.82     31.66 o 
   2   6   2     1515.72     1430.75     50.04 o 
   3   6   2     6565.56     6408.10    129.43 o 
   4   6   2     8549.11     8596.77    136.76 o 
   5   6   2     4437.67     4294.91     96.09 o 
   6   6   2     1690.29     1612.96     73.39 o 
   7   6   2       76.46       85.34     34.99 o 
   8   6   2      526.07      638.26     69.25 o 
   9   6   2      670.78      715.64    123.04 o 
  10   6   2      281.88      303.84    116.90 o 
 -10   7   2      431.51      163.72     89.06 o 
  -9   7   2       74.18      142.51     90.87 o 
  -8   7   2      609.17      637.00     74.31 o 
  -7   7   2     1359.29     1252.14     71.04 o 
  -6   7   2     4001.25     3833.47    103.11 o 
  -5   7   2       98.38       71.87     26.50 o 
  -4   7   2     3739.90     3971.67     75.83 o 
  -3   7   2     3748.18     4169.90     67.79 o 
  -2   7   2       54.24      138.36     17.21 o 
  -1   7   2     3430.61     3900.68     95.69 o 
   0   7   2      707.59      559.80     28.93 o 
   1   7   2     1642.84     1949.08     46.11 o 
   2   7   2     5166.26     5083.47    102.69 o 
   3   7   2      871.47      860.80     55.76 o 
   4   7   2      141.32      208.07     26.03 o 
   5   7   2     7739.27     7871.60    138.87 o 
   6   7   2      274.16      173.91     37.39 o 
   7   7   2     4366.45     4289.45    145.24 o 
   8   7   2      333.31      179.19     64.63 o 
   9   7   2      639.48      641.72    118.07 o 
  10   7   2       64.99      139.96    135.26 o 
 -10   8   2      235.36      211.23     91.32 o 
  -9   8   2     3874.98     4084.21    239.57 o 
  -8   8   2     2099.37     2157.72    126.56 o 
  -7   8   2     1928.54     1871.69    107.23 o 
  -6   8   2     2948.30     3161.93     85.72 o 
  -5   8   2      166.00      213.78     32.85 o 
  -4   8   2     2854.93     3165.00     70.52 o 
  -3   8   2     6402.39     6389.71    107.82 o 
  -2   8   2     4772.99     5081.49     86.10 o 
  -1   8   2    66368.63    68724.61   1039.08 o 
   0   8   2    13728.83    14487.44    222.31 o 
   1   8   2     3109.65     3299.06     64.98 o 
   2   8   2    11794.27    12283.75    178.42 o 
   3   8   2     2003.19     2037.95     67.18 o 
   4   8   2    19933.66    19798.28    259.06 o 
   5   8   2     5323.97     5289.73    108.40 o 
   6   8   2      514.24      531.88     46.82 o 
   7   8   2     2715.54     2603.99    125.23 o 
   8   8   2       64.14       -0.49     55.87 o 
   9   8   2     4033.00     4006.42    220.11 o 
  10   8   2     1463.72     1246.49    159.64 o 
 -10   9   2      358.15      620.56    108.54 o 
  -9   9   2     1583.35     1525.57    188.90 o 
  -8   9   2      702.29      775.69     79.32 o 
  -7   9   2     1913.14     1812.48     90.57 o 
  -6   9   2     5503.20     5462.55    112.77 o 
  -5   9   2        2.16       42.11     21.40 o 
  -4   9   2    17288.38    17102.45    228.99 o 
  -3   9   2    18444.18    18357.75    247.07 o 
  -2   9   2     8885.91     9594.28    153.97 o 
  -1   9   2     9893.04    10128.92    194.10 o 
   0   9   2      326.81      239.68     18.16 o 
   1   9   2     8947.12     8634.23    129.78 o 
   2   9   2    31124.05    31964.90    406.57 o 
   3   9   2     1734.57     1441.54     60.78 o 
   4   9   2      674.11      823.94     65.74 o 
   5   9   2      232.35      368.12     36.10 o 
   6   9   2     4948.09     5111.40    115.84 o 
   7   9   2     7823.68     7536.03    166.01 o 
   8   9   2     2220.00     2159.08    122.29 o 
   9   9   2      297.00      275.21     91.53 o 
  10   9   2      118.82      212.28    114.87 o 
 -10  10   2      623.79      646.81    138.05 o 
  -9  10   2      389.07      464.79    162.42 o 
  -8  10   2       20.44       81.19     62.33 o 
  -7  10   2      649.24      745.52     70.89 o 
  -6  10   2     8438.24     8308.79    161.83 o 
  -5  10   2    20354.71    19924.07    257.30 o 
  -4  10   2    15456.81    14945.76    194.43 o 
  -3  10   2     2248.55     2293.31     63.49 o 
  -2  10   2     1209.26     1273.38     49.58 o 
  -1  10   2     4571.72     4161.09     87.90 o 
   0  10   2    23336.16    23232.38    251.88 o 
   1  10   2     7022.60     6753.35     91.96 o 
   2  10   2       31.01       80.14     19.37 o 
   3  10   2    10689.91    10523.45    167.97 o 
   4  10   2    10320.82     9959.23    173.15 o 
   5  10   2    11807.61    11268.85    216.95 o 
   6  10   2     3384.33     3527.82    114.13 o 
   7  10   2     1270.81     1174.26     85.74 o 
   8  10   2      516.10      440.85     77.08 o 
   9  10   2      219.43      317.36     85.66 o 
  10  10   2      423.89      461.13    128.53 o 
 -10  11   2      365.88      201.33     95.08 o 
  -9  11   2      333.99      280.58    101.59 o 
  -8  11   2     1478.69     1634.51    139.92 o 
  -7  11   2     1650.72     1799.22     94.78 o 
  -6  11   2     1812.06     1920.52     97.65 o 
  -5  11   2      619.95      657.23     36.92 o 
  -4  11   2     4040.65     4269.89     81.41 o 
  -3  11   2       15.23       -4.60     18.52 o 
  -2  11   2     5228.93     4835.81     95.65 o 
  -1  11   2     8257.92     9652.62    129.38 o 
   0  11   2     7853.19     7815.36     93.90 o 
   1  11   2     1073.14     1192.19     31.37 o 
   2  11   2      281.45      431.81     30.73 o 
   3  11   2     3393.02     3528.68     81.83 o 
   4  11   2      188.53      333.64     36.22 o 
   5  11   2    12463.35    12482.75    200.04 o 
   6  11   2     1998.21     1880.70     79.54 o 
   7  11   2      253.17      201.33     59.16 o 
   8  11   2     1065.46      977.79     96.76 o 
   9  11   2     4511.14     4456.18    181.53 o 
  10  11   2       35.98      -39.57    104.80 o 
 -10  12   2       23.72       53.33    118.43 o 
  -9  12   2     1086.12     1122.13    202.76 o 
  -8  12   2     1304.25     1421.42    135.73 o 
  -7  12   2      886.05      879.61    138.77 o 
  -6  12   2      474.72      571.49     47.44 o 
  -5  12   2     1763.80     1781.18     89.08 o 
  -4  12   2      194.44      252.89     27.29 o 
  -3  12   2     9234.36     9585.97    159.45 o 
  -2  12   2     7752.16     8687.62    165.97 o 
  -1  12   2    22587.51    23729.46    279.94 o 
   0  12   2      451.11      562.67     22.94 o 
   1  12   2     7786.00     7988.95    104.73 o 
   2  12   2     8744.92     8949.34    144.92 o 
   3  12   2     3368.48     3351.49     80.58 o 
   4  12   2     8987.45     8921.34    147.29 o 
   5  12   2      515.56      525.53     41.59 o 
   6  12   2      795.85      821.69    100.28 o 
   7  12   2       78.90      103.49     54.79 o 
   8  12   2      765.49      757.88     88.26 o 
   9  12   2      670.55      880.53    105.85 o 
  10  12   2     1724.97     2083.20    224.93 o 
 -10  13   2      238.14      430.72    126.59 o 
  -9  13   2     1579.83     1494.19    109.83 o 
  -8  13   2      450.69      536.56    113.65 o 
  -7  13   2     1586.37     1733.34     83.61 o 
  -6  13   2     5020.82     4774.49    145.15 o 
  -5  13   2      859.74      816.71     56.92 o 
  -4  13   2    10608.34    10861.53    207.41 o 
  -3  13   2    15247.03    15230.10    229.94 o 
  -2  13   2     2208.04     2364.64     63.45 o 
  -1  13   2     1210.01     1195.47     48.34 o 
   0  13   2      408.15      527.36     26.89 o 
   1  13   2    29234.92    29950.88    324.81 o 
   2  13   2    30683.59    31712.70    373.87 o 
   3  13   2     2248.63     2469.57     69.25 o 
   4  13   2       32.36      146.10     27.44 o 
   5  13   2       96.04      115.56     27.91 o 
   6  13   2     3641.84     3374.51    120.91 o 
   7  13   2     8708.24     8652.51    223.38 o 
   8  13   2      104.64      124.55     66.78 o 
   9  13   2       77.45      111.56     62.19 o 
  10  13   2       36.54       89.16     84.13 o 
 -10  14   2      617.05      605.70     90.80 o 
  -9  14   2      376.44      443.18    157.19 o 
  -8  14   2       46.98       79.40     54.33 o 
  -7  14   2      751.84      720.69     86.18 o 
  -6  14   2     9453.63     9552.69    209.03 o 
  -5  14   2    10802.46    10452.41    213.00 o 
  -4  14   2     9140.54     8914.24    183.34 o 
  -3  14   2      220.19      380.58     38.95 o 
  -2  14   2      648.41      651.10     52.68 o 
  -1  14   2    10036.49     9786.14    141.75 o 
   0  14   2    14335.74    13442.75    162.85 o 
   1  14   2    15708.36    15709.55    185.34 o 
   2  14   2     1527.15     1584.95     52.21 o 
   3  14   2    12867.61    12354.64    195.66 o 
   4  14   2     9748.27     9782.12    192.33 o 
   5  14   2    12070.90    11719.45    182.15 o 
   6  14   2     5360.40     5265.02    130.70 o 
   7  14   2       24.09      173.91     51.30 o 
   8  14   2      677.04      635.23     70.81 o 
   9  14   2      924.21     1022.87     91.06 o 
  10  14   2      622.48      797.81    108.98 o 
 -10  15   2      717.72      753.58    112.02 o 
  -9  15   2        4.11       -1.52     71.75 o 
  -8  15   2     2454.79     2408.99    136.01 o 
  -7  15   2     4242.62     4130.26    149.10 o 
  -6  15   2      548.47      476.50     80.63 o 
  -5  15   2      241.02      151.15     42.61 o 
  -4  15   2      986.30     1099.59     63.20 o 
  -3  15   2     1118.31     1028.76     49.70 o 
  -2  15   2    12769.03    11890.47    168.47 o 
  -1  15   2       76.42      205.64     22.16 o 
   0  15   2     4287.26     3993.93     71.28 o 
   1  15   2      154.36      323.14     21.77 o 
   2  15   2       63.85       34.34     16.20 o 
   3  15   2    11313.21    10618.71    156.36 o 
   4  15   2       89.35      159.51     31.06 o 
   5  15   2    13025.26    12935.03    218.23 o 
   6  15   2     3921.53     4010.54    114.79 o 
   7  15   2      648.30      683.55     68.82 o 
   8  15   2     1525.36     1535.62    128.38 o 
   9  15   2     2782.47     2728.12    126.20 o 
  10  15   2      294.39      370.99     94.03 o 
 -10  16   2      973.59      975.10    110.54 o 
  -9  16   2      485.46      396.92     95.21 o 
  -8  16   2      415.18      258.57     74.41 o 
  -7  16   2     1261.23     1426.81    105.71 o 
  -6  16   2       59.28       19.46     45.60 o 
  -5  16   2     6717.09     6550.56    163.38 o 
  -4  16   2      216.75      209.11     43.75 o 
  -3  16   2     2441.78     2226.78     62.42 o 
  -2  16   2     1832.98     1957.14     55.50 o 
  -1  16   2    14577.60    15969.41    235.56 o 
   0  16   2     5858.62     5471.19     89.24 o 
   1  16   2       71.10       67.52     17.28 o 
   2  16   2      682.27      650.99     39.89 o 
   3  16   2     5444.49     5708.57     92.73 o 
   4  16   2     2181.11     2418.74     74.82 o 
   5  16   2      113.98      209.08     40.42 o 
   6  16   2     2757.98     2726.26    114.15 o 
   7  16   2     1251.75     1141.70     81.41 o 
   8  16   2      932.29      817.42     79.48 o 
   9  16   2      768.94      678.82     85.15 o 
 -10  17   2        6.69      104.07     84.87 o 
  -9  17   2     1041.72     1208.99    122.27 o 
  -8  17   2      115.07       74.09     70.96 o 
  -7  17   2      591.26      589.20     84.76 o 
  -6  17   2     3575.45     3448.60    124.75 o 
  -5  17   2      353.44      371.45     53.13 o 
  -4  17   2     3606.82     3452.72    110.63 o 
  -3  17   2     1470.88     1415.96     52.59 o 
  -2  17   2      260.53      315.90     38.23 o 
  -1  17   2      389.64      450.23     29.54 o 
   0  17   2     1278.43     1260.23     40.20 o 
   1  17   2     5145.68     4809.80     83.31 o 
   2  17   2     5395.58     5202.32     96.88 o 
   3  17   2       32.45       49.59     23.72 o 
   4  17   2       33.71       68.74     35.07 o 
   5  17   2       63.67       28.28     36.82 o 
   6  17   2     3011.17     3014.55    111.49 o 
   7  17   2     4593.97     4290.78    137.90 o 
   8  17   2     1430.22     1478.10    113.97 o 
   9  17   2        7.65       17.03     64.83 o 
 -10  18   2     1254.83     1263.55    124.39 o 
  -9  18   2      419.05      550.72    105.70 o 
  -8  18   2        7.79       97.60     73.51 o 
  -7  18   2      779.17      729.30     93.58 o 
  -6  18   2     5903.12     5731.70    164.92 o 
  -5  18   2    16397.96    16623.37    357.07 o 
  -4  18   2     7315.80     7230.38    156.30 o 
  -3  18   2      509.88      647.89     40.17 o 
  -2  18   2      821.43      814.44     55.58 o 
  -1  18   2     2536.83     2040.29     52.41 o 
   0  18   2     8727.42     8927.79    130.66 o 
   1  18   2     4303.51     4131.47     77.09 o 
   2  18   2      941.84     1016.26     43.01 o 
   3  18   2    10828.91    10863.81    188.85 o 
   4  18   2     8626.53     8463.56    177.47 o 
   5  18   2    12162.27    12182.80    215.78 o 
   6  18   2     1804.32     1653.17     88.27 o 
   7  18   2     1230.21     1115.39     84.64 o 
   8  18   2      975.63      951.67     86.53 o 
   9  18   2      512.33      528.31     82.23 o 
  -9  19   2        2.77       22.52     82.63 o 
  -8  19   2     4077.76     4263.83    223.22 o 
  -7  19   2     5374.41     5164.52    204.65 o 
  -6  19   2     1006.98      997.52     84.91 o 
  -5  19   2      286.29      216.07     79.80 o 
  -4  19   2      577.40      528.60     46.76 o 
  -3  19   2     7344.76     6807.46    129.21 o 
  -2  19   2    17283.65    16926.92    273.00 o 
  -1  19   2      125.85      120.67     19.67 o 
   0  19   2     4537.93     4482.59     82.40 o 
   1  19   2     6340.64     6361.82    104.35 o 
   2  19   2     3825.88     4045.64     84.92 o 
   3  19   2    12798.89    13517.93    260.86 o 
   4  19   2     1435.34     1327.21     81.05 o 
   5  19   2     7496.71     7342.93    159.39 o 
   6  19   2     4020.26     4175.25    178.67 o 
   7  19   2      214.20      172.44     58.60 o 
   8  19   2     2323.32     2463.38    159.80 o 
   9  19   2      778.92      815.45     93.62 o 
  -9  20   2        9.51       68.84     88.23 o 
  -8  20   2       69.96       58.79     74.18 o 
  -7  20   2      319.02      317.35    170.89 o 
  -6  20   2        4.24      -73.03     45.27 o 
  -5  20   2     6301.16     5804.22    162.50 o 
  -4  20   2      199.33      257.11     47.44 o 
  -3  20   2     2324.27     2298.63     82.16 o 
  -2  20   2       63.44      153.83     35.55 o 
  -1  20   2     1833.41     2020.19     53.66 o 
   0  20   2    11388.73    11248.57    189.24 o 
   1  20   2     6868.18     6577.51    129.85 o 
   2  20   2     2992.85     3063.13     78.93 o 
   3  20   2     4293.26     4159.25    105.54 o 
   4  20   2       98.24      104.12     34.86 o 
   5  20   2      219.04      276.27     54.62 o 
   6  20   2     4458.29     4202.40    158.28 o 
   7  20   2        8.28        6.44     52.06 o 
   8  20   2     2146.17     2011.90    119.85 o 
   9  20   2       22.28       17.07     66.98 o 
  -9  21   2      231.69      332.78    102.65 o 
  -8  21   2      125.14      186.01     89.06 o 
  -7  21   2      127.66      -48.37    103.71 o 
  -6  21   2     1184.45     1242.75     97.68 o 
  -5  21   2      223.21      193.62     53.13 o 
  -4  21   2     2265.11     2161.57     73.76 o 
  -3  21   2      677.35      777.80     54.27 o 
  -2  21   2      912.93      837.17     67.88 o 
  -1  21   2      160.72      138.66     21.91 o 
   0  21   2     1282.49     1379.56     49.35 o 
   1  21   2     1957.25     2161.32     66.63 o 
   2  21   2     3353.98     3410.10    118.17 o 
   3  21   2      128.54      156.24     34.78 o 
   4  21   2       61.89       63.39     35.36 o 
   5  21   2      147.89      234.16     51.52 o 
   6  21   2     1266.92     1271.84     93.43 o 
   7  21   2     1758.62     1668.84    136.78 o 
   8  21   2      384.48      388.18     74.28 o 
   9  21   2       16.83      105.05     79.37 o 
  -9  22   2      153.68       75.28     95.49 o 
  -8  22   2      246.41      337.57    124.10 o 
  -7  22   2       50.63       39.45     72.32 o 
  -6  22   2     3224.61     2995.05    161.37 o 
  -5  22   2     9372.86     9530.74    262.58 o 
  -4  22   2     2654.81     2719.50     99.25 o 
  -3  22   2      325.81      433.04     53.49 o 
  -2  22   2        1.80       87.54     36.31 o 
  -1  22   2      263.57      257.62     28.22 o 
   0  22   2     4008.50     3944.17     74.95 o 
   1  22   2     1929.68     1842.68     60.16 o 
   2  22   2     2228.07     2236.62     66.90 o 
   3  22   2    12126.44    11810.74    208.33 o 
   4  22   2     4582.74     4282.36    116.01 o 
   5  22   2     7106.46     6757.14    171.30 o 
   6  22   2     3699.68     3551.13    141.39 o 
   7  22   2       17.66       41.48     60.81 o 
   8  22   2      366.23      358.90     81.81 o 
   9  22   2      279.72      155.51     83.85 o 
  -9  23   2       27.67      -24.31     90.06 o 
  -8  23   2     5044.27     5404.79    237.15 o 
  -7  23   2     5209.30     5147.37    219.07 o 
  -6  23   2      259.66      216.12     90.84 o 
  -5  23   2      386.32      294.09     70.27 o 
  -4  23   2      832.84      869.22     64.05 o 
  -3  23   2     5667.56     5308.57    205.54 o 
  -2  23   2    34513.54    33301.80    555.51 o 
  -1  23   2      108.66       73.83     23.92 o 
   0  23   2     2108.43     2139.45     58.56 o 
   1  23   2     1280.67     1237.86     54.85 o 
   2  23   2     3577.35     3391.32     94.29 o 
   3  23   2    14770.07    14389.39    322.92 o 
   4  23   2      115.42      137.43     40.42 o 
   5  23   2     6120.15     6078.92    188.43 o 
   6  23   2     4440.97     4641.40    186.78 o 
   7  23   2      503.11      425.40    106.06 o 
   8  23   2     2170.13     2276.82    135.72 o 
   9  23   2     1583.12     1578.68    130.15 o 
  -9  24   2      199.96      100.81    100.63 o 
  -8  24   2       49.52       49.96     89.40 o 
  -7  24   2      175.15      182.31     87.93 o 
  -6  24   2      520.22      500.37    126.34 o 
  -5  24   2     8660.50     8529.66    277.29 o 
  -4  24   2     1911.47     1961.79     90.00 o 
  -3  24   2     2576.03     2448.67    106.58 o 
  -2  24   2       26.23      318.29     48.01 o 
  -1  24   2       26.42       64.08     24.99 o 
   0  24   2    14884.67    14930.54    190.62 o 
   1  24   2    10435.55    10092.97    167.45 o 
   2  24   2      800.67      872.13     54.80 o 
   3  24   2     3651.51     3491.39    104.06 o 
   4  24   2       80.74       97.77     40.26 o 
   5  24   2     1957.94     1753.18    102.84 o 
   6  24   2     2398.18     2323.06    122.78 o 
   7  24   2      191.04      172.64     69.36 o 
   8  24   2     2456.32     2513.12    172.10 o 
   9  24   2      191.33      224.57     90.42 o 
  -9  25   2      302.81      428.72    177.08 o 
  -8  25   2       13.82       69.51     99.29 o 
  -7  25   2        1.61       13.30     98.29 o 
  -6  25   2      382.36      318.70    112.14 o 
  -5  25   2       18.09       93.48     66.95 o 
  -4  25   2       11.19       13.15     37.73 o 
  -3  25   2       82.73       58.92     34.48 o 
  -2  25   2     4651.76     4701.76    154.34 o 
  -1  25   2      303.58      297.20     34.93 o 
   0  25   2      417.73      646.02     35.82 o 
   1  25   2       53.92      121.50     30.50 o 
   2  25   2       49.27      121.24     38.84 o 
   3  25   2     1048.34     1212.35     75.96 o 
   4  25   2      307.02      194.37     46.01 o 
   5  25   2      184.78      283.21     62.83 o 
   6  25   2       95.09      116.81     65.69 o 
   7  25   2      226.56       97.89     70.71 o 
   8  25   2       13.47      114.40     76.73 o 
  -8  26   2       30.57      -36.36    109.89 o 
  -7  26   2      124.36      -62.75    217.48 o 
  -6  26   2     1510.54     1412.18    178.16 o 
  -5  26   2     2759.77     2452.94    157.61 o 
  -4  26   2      828.97      845.14     68.31 o 
  -3  26   2      324.72      432.28     59.57 o 
  -2  26   2      994.11      961.48     77.24 o 
  -1  26   2      903.61     1088.05     53.31 o 
   0  26   2     1803.28     1953.35     60.39 o 
   1  26   2       32.51       73.82     33.28 o 
   2  26   2     1961.12     1860.40    127.57 o 
   3  26   2     5790.35     5885.56    145.81 o 
   4  26   2     2313.23     2123.35     91.56 o 
   5  26   2     1391.34     1228.31     94.12 o 
   6  26   2      456.73      413.10     77.31 o 
   7  26   2        9.18     -109.44     59.88 o 
   8  26   2      720.54      612.06    107.50 o 
  -8  27   2     2616.34     2721.66    267.49 o 
  -7  27   2     3335.14     3526.68    271.01 o 
  -6  27   2      130.12        1.72     87.33 o 
  -5  27   2      198.72      158.70     77.40 o 
  -4  27   2       20.98       74.25     43.61 o 
  -3  27   2     3250.35     3075.14    124.06 o 
  -2  27   2     5209.10     4718.82    160.32 o 
  -1  27   2     2447.74     2522.61     78.60 o 
   0  27   2     4227.97     4079.65     95.85 o 
   1  27   2      666.60      679.21     50.78 o 
   2  27   2     2386.68     2125.92     96.99 o 
   3  27   2    10110.88     9601.78    192.18 o 
   4  27   2     3250.91     2909.70    110.78 o 
   5  27   2     4156.98     4131.13    178.23 o 
   6  27   2      858.90      759.47     91.86 o 
   7  27   2      172.50       99.17     73.72 o 
   8  27   2      966.96      929.75    109.09 o 
  -8  28   2       39.21       60.95    166.65 o 
  -7  28   2       30.41      123.56    118.06 o 
  -6  28   2      560.78      735.96    152.25 o 
  -5  28   2     8693.77     8673.23    451.99 o 
  -4  28   2     1892.57     1787.21    105.70 o 
  -3  28   2     2567.84     2353.39    155.67 o 
  -2  28   2     1308.93     1211.87    151.06 o 
  -1  28   2     7465.10     7449.30    157.34 o 
   0  28   2    21849.16    21505.92    355.40 o 
   1  28   2    13542.39    13621.54    236.92 o 
   2  28   2       33.61       84.49     40.58 o 
   3  28   2     1813.99     2009.17     95.71 o 
   4  28   2        2.60       14.50     41.61 o 
   5  28   2       46.10       74.21     46.88 o 
   6  28   2     1921.07     2009.46    124.36 o 
   7  28   2       55.90       54.67     71.50 o 
   8  28   2     2063.42     2148.47    145.20 o 
  -8  29   2     1300.58     1310.97    218.01 o 
  -7  29   2      233.22      254.62    139.62 o 
  -6  29   2        4.12      114.40    107.59 o 
  -5  29   2        7.43       78.59     60.52 o 
  -4  29   2      160.28       -2.22     44.24 o 
  -3  29   2     1115.29     1319.60     80.49 o 
  -2  29   2      256.95      167.41     50.53 o 
  -1  29   2      152.70      286.66     78.49 o 
   0  29   2     3311.76     3906.18    140.27 o 
   1  29   2     1085.12     1265.34     57.26 o 
   2  29   2      767.27      719.40     96.23 o 
   3  29   2     1522.70     1590.47     94.87 o 
   4  29   2      395.28      348.94     60.14 o 
   5  29   2      355.32      387.35     60.24 o 
   6  29   2       15.58      120.15     67.76 o 
   7  29   2       69.70       64.53     77.08 o 
   8  29   2        1.49       47.43     81.30 o 
  -8  30   2      262.05      352.15    160.10 o 
  -7  30   2       57.69       93.99    148.03 o 
  -6  30   2      251.95      234.93    143.38 o 
  -5  30   2      850.91      964.20    235.63 o 
  -4  30   2      186.37      158.01     55.84 o 
  -3  30   2     1858.83     1858.56    113.03 o 
  -2  30   2     1133.24     1248.99     88.15 o 
  -1  30   2      430.60      436.42     46.66 o 
   0  30   2        7.94      127.77     44.03 o 
   1  30   2       82.41       99.66     40.26 o 
   2  30   2     1137.43     1205.95    111.84 o 
   3  30   2     1828.02     2046.15    100.46 o 
   4  30   2        5.88       -5.84     45.82 o 
   5  30   2      841.93      667.71     70.23 o 
   6  30   2      222.96      130.23     72.50 o 
   7  30   2      133.34      130.52     79.91 o 
  -7  31   2     2686.37     2488.60    434.34 o 
  -6  31   2      450.77      456.75    139.48 o 
  -5  31   2       84.00       52.63     66.47 o 
  -4  31   2       18.61       39.18     52.73 o 
  -3  31   2     5001.68     5143.46    152.54 o 
  -2  31   2    12084.02    11980.41    339.73 o 
  -1  31   2       30.46       66.76     37.75 o 
   0  31   2     1381.75     1526.54     94.00 o 
   1  31   2      730.91      540.85     55.97 o 
   2  31   2      499.27      508.25     61.84 o 
   3  31   2     5951.41     5870.85    188.39 o 
   4  31   2       40.76       57.12     55.93 o 
   5  31   2     3725.61     3984.59    134.96 o 
   6  31   2      696.75      857.83    102.06 o 
   7  31   2       51.69       36.74     75.79 o 
  -7  32   2        7.99      153.44    126.05 o 
  -6  32   2      342.77      274.19    326.09 o 
  -5  32   2     4938.47     5264.16    213.39 o 
  -4  32   2     1430.05     1675.10    130.48 o 
  -3  32   2     1273.81     1267.03     87.15 o 
  -2  32   2      445.18      546.83     65.72 o 
  -1  32   2       38.92       18.42     39.10 o 
   0  32   2    14287.49    14645.69    300.89 o 
   1  32   2     7127.31     7664.81    291.48 o 
   2  32   2       45.28        7.64     46.49 o 
   3  32   2     1630.59     1775.27    102.01 o 
   4  32   2      482.86      554.33     76.73 o 
   5  32   2     1508.44     1536.29     94.13 o 
   6  32   2     2473.95     2282.71    141.80 o 
   7  32   2        1.28      -87.31     77.04 o 
  -7  33   2      166.63      101.81    132.63 o 
  -6  33   2        0.18       52.30    111.18 o 
  -5  33   2      117.91      178.08     74.15 o 
  -4  33   2      645.41      243.34    132.76 o 
  -3  33   2     3498.14     3793.73    135.76 o 
  -2  33   2     5831.26     6081.39    177.77 o 
  -1  33   2     2119.36     2191.09    120.12 o 
   0  33   2      851.38     1111.42    131.35 o 
   1  33   2     1073.21     1166.55    102.05 o 
   2  33   2     1654.33     1749.51    131.56 o 
   3  33   2     3859.28     3954.41    206.36 o 
   4  33   2      670.33      644.92     82.56 o 
   5  33   2       49.62       44.40     61.43 o 
   6  33   2      118.85      167.38     66.58 o 
   7  33   2      157.13      161.49     90.98 o 
  -7  34   2       19.83      115.89    140.11 o 
  -6  34   2       14.44      114.57    145.76 o 
  -5  34   2       19.88       40.02     71.97 o 
  -4  34   2      234.91       94.32     58.80 o 
  -3  34   2        8.91       25.63     53.93 o 
  -2  34   2      125.43      159.01     53.80 o 
  -1  34   2     2572.23     2668.26    117.97 o 
   0  34   2      592.79      763.53     81.24 o 
   1  34   2        8.64       73.38     56.80 o 
   2  34   2      418.66      436.28     88.46 o 
   3  34   2      559.19      409.00     69.90 o 
   4  34   2      384.65      369.85     75.70 o 
   5  34   2      181.52      304.15     71.84 o 
   6  34   2       27.41       42.24     67.72 o 
  -6  35   2      362.42      293.85     93.58 o 
  -5  35   2      304.70      337.65     86.51 o 
  -4  35   2       62.23       68.49     68.19 o 
  -3  35   2      265.97      221.17     70.78 o 
  -2  35   2     2161.36     2296.10    127.70 o 
  -1  35   2      126.86      142.64    126.25 o 
   0  35   2     1313.13     1174.05     81.48 o 
   1  35   2      218.39      188.44     48.99 o 
   2  35   2      181.07       45.19     71.96 o 
   3  35   2     4647.96     4162.72    156.74 o 
   4  35   2      665.98      499.77     75.93 o 
   5  35   2      769.07      986.91     95.20 o 
   6  35   2       79.83      126.70     74.81 o 
  -6  36   2       11.84       12.94     83.75 o 
  -5  36   2     2355.94     2461.84    168.18 o 
  -4  36   2      145.22      215.95     79.87 o 
  -3  36   2     1189.31      942.47     93.36 o 
  -2  36   2     1017.07     1126.11    162.08 o 
  -1  36   2     1658.84     1496.16    115.23 o 
   0  36   2     7805.82     7514.74    194.01 o 
   1  36   2     2588.82     2330.90     97.94 o 
   2  36   2       27.90      -42.46     64.56 o 
   3  36   2      923.81      986.61    120.53 o 
   4  36   2       18.55       49.33     60.94 o 
   5  36   2       56.05       94.15     67.25 o 
   6  36   2     1092.99     1023.50    106.44 o 
  -6  37   2      158.03      282.63    133.42 o 
  -5  37   2       16.25       32.64     81.51 o 
  -4  37   2     1114.70     1341.83    124.36 o 
  -3  37   2     3725.22     3799.18    156.64 o 
  -2  37   2     2765.59     2920.07    244.19 o 
  -1  37   2     1120.02     1434.90    142.58 o 
   0  37   2      765.53      953.21     75.87 o 
   1  37   2     1122.98     1184.78     94.08 o 
   2  37   2     2508.32     2414.30    163.88 o 
   3  37   2     2658.23     2693.45    178.69 o 
   4  37   2      716.72      635.93     84.37 o 
   5  37   2        3.93      -13.12     73.37 o 
   6  37   2      113.16      178.19     79.94 o 
  -5  38   2      142.71      196.51     90.29 o 
  -4  38   2      120.67       77.09     79.76 o 
  -3  38   2      396.44      434.41     87.41 o 
  -2  38   2      730.91      935.88     98.05 o 
  -1  38   2     2384.55     2921.69    173.77 o 
   0  38   2      183.14      240.58     50.28 o 
   1  38   2        3.26       17.84     55.09 o 
   2  38   2      289.28      357.72     95.19 o 
   3  38   2        9.35       -4.91     78.03 o 
   4  38   2     1495.03     1855.59    128.68 o 
   5  38   2       78.49      127.51     75.11 o 
  -5  39   2       47.73      116.90     89.99 o 
  -4  39   2      171.36      264.35     90.65 o 
  -3  39   2        1.60       10.40     70.62 o 
  -2  39   2     1716.12     1458.90    118.97 o 
  -1  39   2       54.59      177.94     87.71 o 
   0  39   2      496.88      574.72     56.51 o 
   1  39   2      586.87      793.54     87.23 o 
   2  39   2      271.86      497.75    106.52 o 
   3  39   2      849.66      632.49    115.77 o 
   4  39   2      258.05      230.25     91.39 o 
   5  39   2      254.71      182.20     79.91 o 
  -5  40   2     1024.13     1039.76    131.48 o 
  -4  40   2        5.13      -70.23     88.12 o 
  -3  40   2     1258.61     1011.98    133.65 o 
  -2  40   2      833.51      688.95     98.46 o 
  -1  40   2      627.17      578.48    106.79 o 
   0  40   2     5715.73     5829.39    220.14 o 
   1  40   2     3289.30     3552.19    152.54 o 
   2  40   2       20.24       43.80     65.64 o 
   3  40   2      137.67      179.24    119.33 o 
   4  40   2       12.26       -0.55     86.25 o 
  -4  41   2      246.74      204.92    109.61 o 
  -3  41   2     1387.29     1640.48    219.97 o 
  -2  41   2     1726.07     1695.80    141.65 o 
  -1  41   2      252.93      133.30    255.81 o 
   0  41   2      342.25      151.40     76.04 o 
   1  41   2     1351.04     1422.25    128.18 o 
   2  41   2     1888.69     1889.87    124.95 o 
   3  41   2     1366.89     1507.64    193.31 o 
   4  41   2      609.78      414.47    105.77 o 
  -4  42   2     1290.12     1086.44    148.63 o 
  -3  42   2      481.49      490.41    201.86 o 
  -2  42   2       84.29      247.36     87.74 o 
  -1  42   2     3708.42     4252.60    439.53 o 
   0  42   2      343.49      496.37    156.11 o 
   1  42   2      554.56      539.37     83.71 o 
   2  42   2       33.52       14.81     67.36 o 
   3  42   2       20.29      -21.81     91.80 o 
  -3  43   2        8.70      204.56    100.93 o 
  -2  43   2       69.85       37.79     76.10 o 
  -1  43   2        6.83       52.27     86.32 o 
   0  43   2      243.11       50.43     78.10 o 
   1  43   2      309.29      441.80    101.81 o 
   2  43   2      244.39      389.34    120.74 o 
   3  43   2      357.56      243.60    111.22 o 
  -2  44   2       22.57      -21.77     78.43 o 
  -1  44   2       43.31      -75.70     65.21 o 
   1  44   2      439.60      284.47     77.14 o 
   2  44   2       17.54       51.88     75.87 o 
   0  45   2      473.50      221.89    181.47 o 
 -10   1   3      201.74      168.61     95.07 o 
  -9   1   3      212.76      230.45     67.62 o 
  -8   1   3      549.31      547.15     75.48 o 
  -7   1   3     5048.50     5295.77    121.82 o 
  -6   1   3     1213.21     1310.94     63.65 o 
  -5   1   3      723.43      663.67     66.72 o 
  -4   1   3    10325.21     9982.40    133.59 o 
  -3   1   3     2630.22     2632.08     51.79 o 
  -2   1   3     1302.00     1603.60     33.64 o 
  -1   1   3     2072.09     1811.74     40.14 o 
   0   1   3       25.95       22.91     17.26 o 
   1   1   3      175.19      245.99     24.91 o 
   2   1   3      523.13      554.71     37.73 o 
   3   1   3    11286.72    11135.16    165.99 o 
   4   1   3    23951.83    24256.21    329.09 o 
   5   1   3      494.06      421.64     39.52 o 
   6   1   3       88.72      221.40     39.45 o 
   7   1   3     1199.04     1370.38     85.38 o 
   8   1   3       39.61       12.17     51.16 o 
   9   1   3     2508.81     2853.08    155.92 o 
  10   1   3      151.96      150.69     87.68 o 
 -10   2   3     1044.01      993.20    133.58 o 
  -9   2   3     1426.60     1492.17    115.85 o 
  -8   2   3      243.19      209.43     56.60 o 
  -7   2   3    10019.69    10087.43    177.49 o 
  -6   2   3     7757.51     7310.36    141.67 o 
  -5   2   3     8471.98     8573.35    140.65 o 
  -4   2   3    20216.96    20959.79    236.58 o 
  -3   2   3     2050.07     1891.49     43.80 o 
  -2   2   3    43920.28    46985.95    498.79 o 
  -1   2   3    37534.07    39112.46    437.81 o 
   0   2   3      815.10      992.22     48.57 o 
   1   2   3    54824.70    55454.08    812.13 o 
   2   2   3    23871.75    24526.75    392.65 o 
   3   2   3      786.53     1145.82     46.41 o 
   4   2   3     5960.78     6302.02    118.85 o 
   5   2   3      511.99      395.68     44.59 o 
   6   2   3    15333.74    15157.12    277.48 o 
   7   2   3    12283.68    11698.14    239.47 o 
   8   2   3       37.74       47.85     56.52 o 
   9   2   3      541.26      654.56     98.69 o 
  10   2   3      429.81      363.12    120.34 o 
 -10   3   3     1176.30     1408.60    172.53 o 
  -9   3   3     3225.83     2868.85    176.11 o 
  -8   3   3      385.38      514.67     62.52 o 
  -7   3   3     5134.29     5301.00    137.30 o 
  -6   3   3     2403.56     2308.11     74.60 o 
  -5   3   3     4539.83     4490.18     94.37 o 
  -4   3   3     3727.44     3356.51     67.36 o 
  -3   3   3     1764.52     1841.03     42.72 o 
  -2   3   3    89031.26    93677.84    919.30 o 
  -1   3   3    20682.31    21951.00    350.87 o 
   0   3   3      758.18      764.17     62.55 o 
   1   3   3     5303.40     5080.60    106.02 o 
   2   3   3      634.48      496.44     36.67 o 
   3   3   3    41705.98    41518.48    565.26 o 
   4   3   3    21923.93    21041.11    324.75 o 
   5   3   3     4447.15     4706.57    107.32 o 
   6   3   3      678.14      712.39     62.35 o 
   7   3   3      849.70     1014.73     68.42 o 
   8   3   3      527.36      460.84     81.19 o 
   9   3   3     4314.36     4828.30    195.82 o 
  10   3   3     1195.42     1248.76    157.33 o 
 -10   4   3       17.26      -18.19     90.26 o 
  -9   4   3      206.87      163.19     67.62 o 
  -8   4   3      745.60      726.48     81.19 o 
  -7   4   3      480.18      629.79     58.51 o 
  -6   4   3       94.65       55.87     25.16 o 
  -5   4   3        1.79       33.55     22.30 o 
  -4   4   3      902.38      943.38     38.54 o 
  -3   4   3     6672.86     6668.04    129.32 o 
  -2   4   3     1918.81     2167.66     47.24 o 
  -1   4   3     1016.80     1018.29     35.32 o 
   0   4   3     1503.45     1621.61     56.24 o 
   1   4   3     3920.29     3577.03    126.05 o 
   2   4   3     4426.18     4228.66    103.46 o 
   3   4   3     4010.33     4092.03    110.91 o 
   4   4   3      314.72      333.01     30.89 o 
   5   4   3      207.72      212.23     32.55 o 
   6   4   3      963.97      910.83     80.38 o 
   7   4   3      412.14      382.40     53.06 o 
   8   4   3      315.54      167.45     63.89 o 
   9   4   3        0.52       56.92     74.17 o 
  10   4   3      162.43      115.52    107.57 o 
 -10   5   3       48.09      173.25    100.82 o 
  -9   5   3     1357.77     1351.86    118.91 o 
  -8   5   3      869.75     1069.17     97.00 o 
  -7   5   3     3810.31     3622.76    100.85 o 
  -6   5   3       60.22       97.63     49.59 o 
  -5   5   3        9.37        7.40     18.73 o 
  -4   5   3     5035.81     4815.94    139.57 o 
  -3   5   3     2574.08     2746.72     60.86 o 
  -2   5   3     8431.39     9413.30    126.08 o 
  -1   5   3      671.30      780.14     39.31 o 
   0   5   3     9147.81     8920.37    204.82 o 
   1   5   3      447.48      481.02     31.73 o 
   2   5   3      527.64      447.93     36.50 o 
   3   5   3    30338.55    31030.86    500.14 o 
   4   5   3    15335.62    15143.98    209.12 o 
   5   5   3      811.38      853.67     46.88 o 
   6   5   3       29.39       81.70     39.70 o 
   7   5   3     2879.89     3243.84    108.11 o 
   8   5   3      229.42      199.94    125.65 o 
   9   5   3     2745.47     2836.59    189.16 o 
  10   5   3      120.78      206.69    117.25 o 
 -10   6   3      830.12      753.55    130.80 o 
  -9   6   3      466.28      419.26     86.89 o 
  -8   6   3      184.89      244.09     68.88 o 
  -7   6   3     6038.03     5993.64    130.36 o 
  -6   6   3     5493.32     5362.47    113.25 o 
  -5   6   3     8196.51     8391.58    141.09 o 
  -4   6   3    13972.53    14007.77    191.55 o 
  -3   6   3      961.24      842.14     29.32 o 
  -2   6   3     4453.80     4643.44     81.43 o 
  -1   6   3    25107.57    25694.89    331.32 o 
   0   6   3      232.54      505.22     23.79 o 
   1   6   3    54489.70    54820.43    722.08 o 
   2   6   3    12982.32    12985.29    232.53 o 
   3   6   3       17.82      125.88     27.93 o 
   4   6   3     3660.96     3813.65     96.62 o 
   5   6   3      381.70      409.87     42.29 o 
   6   6   3    17972.00    17412.22    285.47 o 
   7   6   3    13630.89    13566.53    354.04 o 
   8   6   3      313.68      300.34     74.54 o 
   9   6   3      992.26     1151.33    143.28 o 
  10   6   3      857.77      961.62    146.75 o 
 -10   7   3      774.46      785.70    175.22 o 
  -9   7   3     1844.47     1969.71    231.14 o 
  -8   7   3      565.68      709.37     89.18 o 
  -7   7   3     6610.46     6423.14    148.04 o 
  -6   7   3     3791.07     3721.23     93.92 o 
  -5   7   3     7654.10     7474.98    121.97 o 
  -4   7   3    15973.74    15466.17    206.57 o 
  -3   7   3     2760.89     2693.50     53.60 o 
  -2   7   3     8076.90     8578.07    142.35 o 
  -1   7   3    33181.13    32378.42    456.16 o 
   0   7   3    20559.49    21551.31    204.25 o 
   1   7   3     5706.46     6011.09    109.52 o 
   2   7   3     1666.46     1708.14     63.47 o 
   3   7   3    14829.73    15229.04    250.41 o 
   4   7   3    22367.52    22398.02    287.14 o 
   5   7   3     2952.47     2853.94    104.62 o 
   6   7   3       56.80      140.01     39.27 o 
   7   7   3      687.29      919.54     73.10 o 
   8   7   3     1734.39     1869.28    121.82 o 
   9   7   3     3293.00     3940.11    222.73 o 
  10   7   3      706.09      738.37    138.32 o 
 -10   8   3       35.34       75.00    124.95 o 
  -9   8   3      262.41       93.71     62.17 o 
  -8   8   3     2323.01     2572.87    204.75 o 
  -7   8   3     1830.30     1996.63     92.48 o 
  -6   8   3     3626.03     3482.09     90.96 o 
  -5   8   3        3.93       17.51     22.74 o 
  -4   8   3     4902.20     5002.67     91.35 o 
  -3   8   3    14166.34    14264.12    184.29 o 
  -2   8   3    17326.77    17188.77    314.51 o 
  -1   8   3     4789.32     5213.00    104.85 o 
   0   8   3     1869.15     2061.59     35.08 o 
   1   8   3     3984.74     3714.08     70.43 o 
   2   8   3    12326.50    11771.02    192.95 o 
   3   8   3    11853.84    11355.47    225.46 o 
   4   8   3      491.33      550.36     56.55 o 
   5   8   3      369.45      342.49     54.10 o 
   6   8   3      387.42      433.66     49.06 o 
   7   8   3     2378.61     2312.33    104.89 o 
   8   8   3      393.28      447.41     85.68 o 
   9   8   3       30.61       92.45     93.11 o 
  10   8   3      208.25       79.77    105.43 o 
 -10   9   3       76.38      -21.44    122.52 o 
  -9   9   3       90.26       94.99     86.27 o 
  -8   9   3     1241.00     1124.64    119.55 o 
  -7   9   3     2167.74     2177.70     95.76 o 
  -6   9   3       42.78       19.53     30.88 o 
  -5   9   3      300.93      325.32     31.93 o 
  -4   9   3     3765.26     3469.61     75.49 o 
  -3   9   3     5491.12     5513.19    100.99 o 
  -2   9   3     1218.99     1367.16     52.77 o 
  -1   9   3       99.68       92.40     16.80 o 
   0   9   3    12171.97    11552.90    135.30 o 
   1   9   3      460.69      481.19     29.51 o 
   2   9   3     2849.57     3084.49     72.60 o 
   3   9   3     5838.86     6194.06    132.64 o 
   4   9   3     1492.79     1638.99     71.43 o 
   5   9   3     1293.71     1179.40     68.58 o 
   6   9   3       17.01       72.88     38.53 o 
   7   9   3      653.29      687.52     64.69 o 
   8   9   3      408.70      138.97     93.00 o 
   9   9   3      461.97      444.19    116.93 o 
  10   9   3        2.05     -104.66    116.61 o 
 -10  10   3      931.28      614.18    125.54 o 
  -9  10   3      172.70      257.92     97.30 o 
  -8  10   3      369.28      135.76     94.81 o 
  -7  10   3     3026.68     2947.93    150.05 o 
  -6  10   3     2098.84     2056.00     79.22 o 
  -5  10   3     4853.00     4916.38     99.12 o 
  -4  10   3     5965.04     6058.15    108.37 o 
  -3  10   3      851.97      932.76     48.92 o 
  -2  10   3      733.60      785.00     42.66 o 
  -1  10   3    12159.70    12649.83    162.75 o 
   0  10   3    27741.44    29971.57    316.98 o 
   1  10   3    24771.42    24696.50    288.43 o 
   2  10   3     7327.27     8845.39    144.84 o 
   3  10   3     3129.21     3378.24     83.23 o 
   4  10   3      705.98      885.35     66.65 o 
   5  10   3      109.17      144.23     36.09 o 
   6  10   3     6635.04     6795.18    156.89 o 
   7  10   3     1463.92     1423.89     84.85 o 
   8  10   3      418.07      165.26     71.73 o 
   9  10   3      105.07      133.84    105.47 o 
  10  10   3      285.39       30.97    107.77 o 
 -10  11   3     1075.15     1298.06    204.18 o 
  -9  11   3     2560.28     2739.25    181.98 o 
  -8  11   3        1.20       40.42     73.86 o 
  -7  11   3     2585.83     2746.21    140.69 o 
  -6  11   3      838.42      819.43     54.31 o 
  -5  11   3     4357.72     4250.32     99.47 o 
  -4  11   3     8863.55     8708.98    140.06 o 
  -3  11   3      436.38      432.93     38.84 o 
  -2  11   3    11975.65    12230.69    212.18 o 
  -1  11   3    19811.93    19751.39    221.86 o 
   0  11   3       48.58       74.19     13.64 o 
   1  11   3    10481.68    10485.96    131.65 o 
   2  11   3      599.06      371.83     26.33 o 
   3  11   3    11745.65    11144.37    181.15 o 
   4  11   3    14353.05    14079.20    250.83 o 
   5  11   3     1756.04     1694.18     74.05 o 
   6  11   3      667.70      848.41     64.10 o 
   7  11   3       24.57       67.40     56.52 o 
   8  11   3      535.54      444.08     92.02 o 
   9  11   3     4909.35     5059.74    249.88 o 
  10  11   3      589.10      753.40    147.17 o 
 -10  12   3        1.76     -154.58    110.30 o 
  -9  12   3      889.46      674.51    102.48 o 
  -8  12   3     3759.94     3826.71    266.18 o 
  -7  12   3     2615.56     2608.41    217.13 o 
  -6  12   3      272.81      268.68     44.10 o 
  -5  12   3       87.11      123.64     35.14 o 
  -4  12   3    11444.61    11721.88    174.81 o 
  -3  12   3    20306.87    19951.58    321.31 o 
  -2  12   3    16305.20    16289.15    236.13 o 
  -1  12   3     1149.15     1160.88     32.20 o 
   0  12   3     4074.65     3821.82     61.34 o 
   1  12   3    10358.88    10147.03    120.77 o 
   2  12   3    16603.09    16642.51    216.64 o 
   3  12   3    17043.49    16963.43    251.55 o 
   4  12   3     1052.15      850.48     57.79 o 
   5  12   3       14.21       59.34     31.37 o 
   6  12   3     2629.20     2605.71     93.50 o 
   7  12   3      268.61      421.32     70.87 o 
   8  12   3      893.54      881.87     97.53 o 
   9  12   3       62.43      151.79    101.49 o 
  10  12   3      625.86      565.96    135.15 o 
 -10  13   3      354.17      293.48     86.32 o 
  -9  13   3       30.63      159.45     69.79 o 
  -8  13   3     1143.48     1142.17     94.90 o 
  -7  13   3     3119.67     2883.38    136.15 o 
  -6  13   3     3622.30     3582.54    114.79 o 
  -5  13   3      642.25      624.26     85.46 o 
  -4  13   3      307.09      316.60     35.10 o 
  -3  13   3     9473.94     9535.19    182.26 o 
  -2  13   3      683.00     1004.51     37.50 o 
  -1  13   3    11460.18    11724.52    134.76 o 
   0  13   3    18905.59    18143.06    205.40 o 
   1  13   3     5804.55     5554.46     78.21 o 
   2  13   3     1976.98     1805.56     76.33 o 
   3  13   3      682.19      904.04     55.56 o 
   4  13   3       38.17       53.78     27.71 o 
   5  13   3     1354.50     1312.80     60.64 o 
   6  13   3     4498.85     4347.70    176.90 o 
   7  13   3    14966.18    15373.21    321.22 o 
   8  13   3     2091.13     2528.70    137.19 o 
   9  13   3      204.56      118.01     97.51 o 
  10  13   3      340.53      287.25     97.23 o 
 -10  14   3      303.24      382.99     94.57 o 
  -9  14   3        4.10      125.06     68.95 o 
  -8  14   3      839.76      907.48    137.02 o 
  -7  14   3      627.02      792.11     81.65 o 
  -6  14   3     3058.43     2693.32    103.62 o 
  -5  14   3     6328.68     6445.91    166.43 o 
  -4  14   3     1652.05     1762.45     65.93 o 
  -3  14   3     3453.82     3453.39     80.27 o 
  -2  14   3      198.15      294.31     29.83 o 
  -1  14   3    11220.68    11327.31    131.98 o 
   0  14   3     1777.78     1756.50     45.28 o 
   1  14   3     9794.32    10251.78    133.70 o 
   2  14   3      111.39      200.89     23.41 o 
   3  14   3     4818.46     4393.43     87.77 o 
   4  14   3      485.66      534.29     44.48 o 
   5  14   3       26.64       12.38     28.92 o 
   6  14   3     8937.65     8701.54    178.91 o 
   7  14   3    10411.56    10165.29    216.46 o 
   8  14   3      237.80      275.39     64.77 o 
   9  14   3      277.16      243.71     75.29 o 
 -10  15   3     1234.35     1314.32    195.82 o 
  -9  15   3     1591.27     1430.02    121.35 o 
  -8  15   3       72.13      149.56     72.67 o 
  -7  15   3     2364.05     2043.46    120.66 o 
  -6  15   3     1134.36     1244.89    126.28 o 
  -5  15   3      669.28      648.67     57.30 o 
  -4  15   3     4052.47     3889.54    110.77 o 
  -3  15   3       31.80       61.44     18.50 o 
  -2  15   3    15013.88    15859.12    247.96 o 
  -1  15   3    15844.61    16237.05    201.40 o 
   0  15   3    13487.28    14769.67    175.36 o 
   1  15   3     1768.16     1698.97     44.15 o 
   2  15   3     2225.22     2366.27     55.62 o 
   3  15   3     7097.88     7423.95    143.53 o 
   4  15   3    11497.28    11454.70    198.59 o 
   5  15   3      873.80      733.26     59.71 o 
   6  15   3      349.94      542.43     63.61 o 
   7  15   3      236.49      374.74     61.83 o 
   8  15   3      241.56      249.24     74.22 o 
   9  15   3     1587.84     1379.95    112.46 o 
 -10  16   3       22.51        8.96     88.41 o 
  -9  16   3      709.18      442.20    106.29 o 
  -8  16   3     5430.21     5815.75    323.24 o 
  -7  16   3     3069.88     2727.45    159.84 o 
  -6  16   3     4754.54     4653.11    159.72 o 
  -5  16   3      621.95      669.97     61.12 o 
  -4  16   3     3919.10     3747.50    133.16 o 
  -3  16   3    21778.83    21709.56    278.00 o 
  -2  16   3    19233.80    20143.73    305.26 o 
  -1  16   3     2550.42     2898.43     58.17 o 
   0  16   3      295.37      401.32     24.60 o 
   1  16   3     4303.75     3908.90     70.28 o 
   2  16   3    12655.05    11502.35    165.48 o 
   3  16   3    14705.65    14626.34    206.55 o 
   4  16   3     1938.68     2032.76     88.71 o 
   5  16   3      432.87      528.11     59.16 o 
   6  16   3      138.13      146.80     48.27 o 
   7  16   3     2253.69     2182.01    104.63 o 
   8  16   3      466.19      463.15     73.54 o 
   9  16   3      134.65      186.14     72.79 o 
 -10  17   3      495.38      408.23    106.46 o 
  -9  17   3        5.94       47.98     81.41 o 
  -8  17   3      944.83     1033.54    137.37 o 
  -7  17   3      216.30      260.00     73.93 o 
  -6  17   3     2543.16     2884.98    132.24 o 
  -5  17   3     8165.67     8011.38    187.06 o 
  -4  17   3       70.59      112.70     45.11 o 
  -3  17   3     2374.25     2436.55     60.29 o 
  -2  17   3      100.50       93.46     56.33 o 
  -1  17   3    14857.95    13867.28    178.79 o 
   0  17   3    29344.56    28057.61    309.67 o 
   1  17   3      720.11      740.33     32.12 o 
   2  17   3     3743.10     3828.61     94.76 o 
   3  17   3       58.19      147.16     26.09 o 
   4  17   3      239.92      166.49     35.13 o 
   5  17   3     6568.42     6487.95    211.46 o 
   6  17   3       53.63       40.63     44.37 o 
   7  17   3      622.96      642.76     73.11 o 
   8  17   3     2054.83     1904.99    108.80 o 
   9  17   3        6.56       -5.96     71.28 o 
 -10  18   3      795.72      441.93    167.31 o 
  -9  18   3       53.06       43.78     85.98 o 
  -8  18   3     1465.30     1541.33    172.81 o 
  -7  18   3       15.09       70.99     66.42 o 
  -6  18   3      124.03      141.02     65.79 o 
  -5  18   3     1123.77     1293.62     97.42 o 
  -4  18   3      440.42      425.82     46.23 o 
  -3  18   3     5899.42     6121.34    142.81 o 
  -2  18   3     1085.47      928.67     67.46 o 
  -1  18   3     4119.07     4233.10     75.57 o 
   0  18   3     1338.78     1600.73     46.04 o 
   1  18   3     4091.11     4419.34     78.75 o 
   2  18   3     1786.20     1604.61     51.89 o 
   3  18   3     9026.30     8898.61    134.30 o 
   4  18   3      827.39      827.89     53.09 o 
   5  18   3     1632.29     1821.25     82.13 o 
   6  18   3      161.91       93.65     47.19 o 
   7  18   3      645.77      639.00     73.88 o 
   8  18   3     2726.23     2853.58    130.29 o 
   9  18   3       22.40       -3.25     71.64 o 
  -9  19   3     1172.02     1097.36    133.00 o 
  -8  19   3       43.46      -23.14    108.42 o 
  -7  19   3      178.02       37.84     69.10 o 
  -6  19   3       75.88       35.65     59.59 o 
  -5  19   3      572.45      353.21     66.14 o 
  -4  19   3     1150.78     1242.40     68.09 o 
  -3  19   3       68.08      123.95     29.79 o 
  -2  19   3     6645.87     6461.04    157.88 o 
  -1  19   3     8599.78     8570.60    124.85 o 
   0  19   3      212.03      271.84     24.99 o 
   1  19   3     2755.95     2866.27     62.00 o 
   2  19   3     1939.59     1977.58     75.39 o 
   3  19   3      828.69      838.50     47.50 o 
   4  19   3     1957.06     2127.74     78.47 o 
   5  19   3      446.10      502.13     55.67 o 
   6  19   3       43.20       78.45     48.61 o 
   7  19   3       61.51       42.94     53.62 o 
   8  19   3      588.90      720.70     85.78 o 
   9  19   3     1633.56     1468.27    120.29 o 
  -9  20   3      580.98      623.80    115.06 o 
  -8  20   3     2598.23     2423.92    159.32 o 
  -7  20   3      821.96      802.93    102.20 o 
  -6  20   3       95.44      -43.96     73.94 o 
  -5  20   3       10.26       73.01     55.42 o 
  -4  20   3     1939.60     2093.85     71.79 o 
  -3  20   3     7454.24     7359.59    175.30 o 
  -2  20   3     4823.73     4792.87    133.46 o 
  -1  20   3      262.72      272.94     24.01 o 
   0  20   3     5890.53     6039.84    100.46 o 
   1  20   3     4695.97     4654.75     94.04 o 
   2  20   3    11545.47    11718.17    156.52 o 
   3  20   3    12719.92    12236.55    224.69 o 
   4  20   3      525.49      479.93     57.52 o 
   5  20   3      507.68      436.42     55.35 o 
   6  20   3      997.53      920.63    100.99 o 
   7  20   3      610.04      545.51     73.31 o 
   8  20   3      636.93      787.88     88.44 o 
   9  20   3      339.60      220.19     81.53 o 
  -9  21   3       59.31       39.10     90.04 o 
  -8  21   3      655.91      553.69    110.34 o 
  -7  21   3      245.74      189.01     84.36 o 
  -6  21   3     5830.04     5609.84    292.65 o 
  -5  21   3     5974.74     5826.64    195.94 o 
  -4  21   3       44.12       71.10     31.69 o 
  -3  21   3     4270.21     3912.24    110.92 o 
  -2  21   3     1008.22     1072.34     88.02 o 
  -1  21   3     8662.22     8966.28    153.14 o 
   0  21   3    33240.82    32833.24    416.27 o 
   1  21   3     4567.71     4539.06     88.70 o 
   2  21   3     1144.58     1218.95     45.13 o 
   3  21   3      131.35      240.67     42.15 o 
   4  21   3      347.25      571.11     75.33 o 
   5  21   3     6741.60     6668.88    177.57 o 
   6  21   3     3085.99     2963.76    119.20 o 
   7  21   3     3130.48     2977.15    127.13 o 
   8  21   3     2688.70     2966.92    156.23 o 
   9  21   3        4.80      -26.90     73.79 o 
  -9  22   3      252.96      338.39    153.45 o 
  -8  22   3     2954.31     3088.46    263.92 o 
  -7  22   3      174.82      156.34    118.25 o 
  -6  22   3      316.34      383.71    119.06 o 
  -5  22   3     1645.95     1641.79    140.53 o 
  -4  22   3       10.26       45.16     30.08 o 
  -3  22   3    20602.58    19912.51    332.30 o 
  -2  22   3     3066.35     3212.73    111.23 o 
  -1  22   3      509.59      673.15     44.85 o 
   0  22   3      159.77      206.14     34.62 o 
   1  22   3       46.47       45.41     20.64 o 
   2  22   3     4795.08     4711.38    106.98 o 
   3  22   3     9436.08     9246.44    189.82 o 
   4  22   3      628.11      602.23     55.53 o 
   5  22   3     3627.57     3733.49    135.73 o 
   6  22   3       23.69       21.45     55.02 o 
   7  22   3        1.05       52.57     56.78 o 
   8  22   3     2378.45     2523.95    130.35 o 
   9  22   3      104.64       34.00     88.05 o 
  -9  23   3      529.30      427.99    165.09 o 
  -8  23   3        3.14       25.13    118.30 o 
  -7  23   3       52.42      -32.34    103.87 o 
  -6  23   3      460.01      671.19    135.98 o 
  -5  23   3      763.97      853.24    158.81 o 
  -4  23   3      905.54      905.72     80.32 o 
  -3  23   3      168.79      398.23     46.62 o 
  -2  23   3      284.22      261.45     56.26 o 
  -1  23   3      394.90      356.62     32.88 o 
   0  23   3       73.93       66.16     24.63 o 
   1  23   3     1210.26     1245.94     51.38 o 
   2  23   3     2851.22     2627.05     89.56 o 
   3  23   3      202.96      250.81     43.62 o 
   4  23   3      168.49      191.12     43.66 o 
   5  23   3      139.83      213.01     59.48 o 
   6  23   3       14.49       -0.39     56.17 o 
   7  23   3      156.62       72.30     66.18 o 
   8  23   3        3.02       42.43     72.19 o 
   9  23   3      216.02      148.90     91.40 o 
  -9  24   3       80.59       67.91    147.18 o 
  -8  24   3     1486.75     1436.41    208.30 o 
  -7  24   3      213.60      236.95    124.84 o 
  -6  24   3       53.15       99.37    179.80 o 
  -5  24   3      227.99      240.92     98.01 o 
  -4  24   3     1635.83     1544.36     86.43 o 
  -3  24   3    16749.35    16200.40    348.86 o 
  -2  24   3     2102.91     2207.24     96.69 o 
  -1  24   3      136.56       74.47     25.84 o 
   0  24   3     1340.27     1520.48     54.91 o 
   1  24   3     1721.69     1610.54     59.43 o 
   2  24   3     5129.17     5233.28    131.52 o 
   3  24   3     4659.24     4515.49    119.96 o 
   4  24   3       22.60       62.18     41.72 o 
   5  24   3      124.98      285.23     64.54 o 
   6  24   3      362.55      261.24     66.90 o 
   7  24   3      362.35      281.53     76.05 o 
   8  24   3      268.58      211.63     84.20 o 
  -9  25   3        6.13      153.73    145.61 o 
  -8  25   3      284.78      370.00    155.39 o 
  -7  25   3      196.71      124.02    119.02 o 
  -6  25   3     5723.24     5374.65    298.89 o 
  -5  25   3    10000.36     9495.47    409.31 o 
  -4  25   3      593.57      662.91     82.91 o 
  -3  25   3      165.76      297.87     70.30 o 
  -2  25   3       30.75       47.65     40.90 o 
  -1  25   3     9139.80     8791.84    150.54 o 
   0  25   3    19559.67    19326.39    288.52 o 
   1  25   3     3933.71     3724.51     90.41 o 
   2  25   3     2353.89     2277.51     88.55 o 
   3  25   3      193.93      243.48     44.31 o 
   4  25   3     1059.50     1029.03     70.18 o 
   5  25   3     7137.71     7066.61    194.99 o 
   6  25   3      605.76      649.21     86.51 o 
   7  25   3     1476.28     1459.83    127.94 o 
   8  25   3     1604.29     1784.83    132.81 o 
  -8  26   3     2076.91     2715.26    263.23 o 
  -7  26   3      969.66     1283.62    187.41 o 
  -6  26   3       57.47      110.84    101.92 o 
  -5  26   3      342.04      378.60    112.57 o 
  -4  26   3      763.48      778.30    128.58 o 
  -3  26   3     6754.58     6513.33    220.37 o 
  -2  26   3     4664.58     4606.21    157.63 o 
  -1  26   3     3952.12     3713.91     88.64 o 
   0  26   3       46.99      155.08     58.39 o 
   1  26   3      601.78      612.59     46.41 o 
   2  26   3     6217.53     5916.70    137.19 o 
   3  26   3     8891.05     8789.18    181.91 o 
   4  26   3      160.51      100.12     44.71 o 
   5  26   3     2027.02     2234.25     96.87 o 
   6  26   3       76.94       73.21     64.47 o 
   7  26   3      398.00      413.38     83.51 o 
   8  26   3     2560.84     2529.09    152.04 o 
  -8  27   3        2.67      -10.26    129.43 o 
  -7  27   3        0.82      203.88    120.76 o 
  -6  27   3     1658.13     1899.27    202.07 o 
  -5  27   3      201.29      314.29    106.67 o 
  -4  27   3       38.59       57.44     43.86 o 
  -3  27   3      340.57      454.73     54.81 o 
  -2  27   3      476.45      463.22    102.01 o 
  -1  27   3     1018.35     1025.41     71.20 o 
   0  27   3      541.61      428.89     42.60 o 
   1  27   3      355.35      370.84     41.37 o 
   2  27   3     3622.32     3408.54    180.15 o 
   3  27   3     1088.81     1125.83     70.79 o 
   4  27   3     2106.43     1961.01    131.59 o 
   5  27   3     3165.17     3097.26    112.83 o 
   6  27   3      458.72      454.07     82.13 o 
   7  27   3       27.07      -19.81     70.80 o 
   8  27   3      110.99      133.67     82.87 o 
  -8  28   3      367.37      107.14    139.43 o 
  -7  28   3        5.74      185.17    124.75 o 
  -6  28   3       30.74      -13.59    199.51 o 
  -5  28   3     1393.84     1084.45     98.91 o 
  -4  28   3        4.99      -66.54     39.43 o 
  -3  28   3       42.94      163.79     47.53 o 
  -2  28   3       78.06       74.53     49.27 o 
  -1  28   3      405.32      431.24     41.83 o 
   0  28   3     1147.65     1061.23     56.64 o 
   1  28   3      178.43      112.33     35.17 o 
   2  28   3      726.08      708.62     61.76 o 
   3  28   3     3911.87     3437.38    111.95 o 
   4  28   3        1.62       66.37     47.91 o 
   5  28   3       22.27      101.57     49.40 o 
   6  28   3        5.18      -63.08     61.11 o 
   7  28   3       19.91      131.06     76.91 o 
   8  28   3      143.04      149.50     88.99 o 
  -8  29   3      608.30      261.32    197.90 o 
  -7  29   3      100.26      126.84    118.84 o 
  -6  29   3     3151.57     3300.06    255.93 o 
  -5  29   3     2772.19     2844.01    313.51 o 
  -4  29   3       61.12       79.84     55.95 o 
  -3  29   3     4209.35     3920.04    129.40 o 
  -2  29   3      216.66      116.14     87.62 o 
  -1  29   3     5303.55     5283.65    113.81 o 
   0  29   3    12102.24    11894.46    216.52 o 
   1  29   3      645.64      614.74     60.93 o 
   2  29   3     1745.53     1711.99    101.14 o 
   3  29   3        2.20       64.21     44.04 o 
   4  29   3     1104.04     1093.35     84.45 o 
   5  29   3     4254.60     4419.24    137.84 o 
   6  29   3     1843.83     1487.33    116.83 o 
   7  29   3     1589.25     1464.96    126.13 o 
  -8  30   3     3279.60     2631.19    580.69 o 
  -7  30   3      781.99      940.02    182.19 o 
  -6  30   3       24.18       43.74    103.50 o 
  -5  30   3      195.09      353.72     77.95 o 
  -4  30   3     2175.82     2334.78    134.03 o 
  -3  30   3    15783.07    15948.73    399.35 o 
  -2  30   3     8611.82     8771.30    221.87 o 
  -1  30   3       88.96      249.74     38.43 o 
   0  30   3        1.90      117.89     39.53 o 
   1  30   3      100.05      101.69     41.60 o 
   2  30   3     6365.84     6406.40    311.81 o 
   3  30   3     6598.05     6300.50    171.84 o 
   4  30   3      772.26      770.35     75.08 o 
   5  30   3     2908.54     2944.56    117.46 o 
   6  30   3      964.02      893.54    125.27 o 
   7  30   3      935.85     1104.05    115.90 o 
  -7  31   3      303.19      226.06    379.75 o 
  -6  31   3     2433.77     2705.18    247.03 o 
  -5  31   3     2281.46     2448.10    144.30 o 
  -4  31   3      773.53      946.41    128.29 o 
  -3  31   3       10.16      179.27     52.29 o 
  -2  31   3        4.90       80.97     51.94 o 
  -1  31   3      411.99      417.15     45.83 o 
   0  31   3     1741.70     1878.18    101.02 o 
   1  31   3        1.07      -15.07     39.20 o 
   2  31   3     1117.63     1360.50     82.24 o 
   3  31   3     2892.22     2633.93    114.61 o 
   4  31   3     1090.83     1197.66     87.15 o 
   5  31   3     2889.23     3082.26    121.31 o 
   6  31   3      268.95      301.24     83.38 o 
   7  31   3        4.34      -22.19     77.57 o 
  -7  32   3      102.63     -163.77    112.09 o 
  -6  32   3      164.33      129.16    167.39 o 
  -5  32   3       64.67       53.00     66.40 o 
  -4  32   3        3.63       -7.39     59.64 o 
  -3  32   3     1021.53      936.70     78.76 o 
  -2  32   3       61.92      -50.98     52.32 o 
  -1  32   3     1293.59     1225.01     64.14 o 
   0  32   3        7.51      121.98     43.17 o 
   1  32   3      722.78      715.09     52.67 o 
   2  32   3       35.45       64.79     49.98 o 
   3  32   3       90.50      107.60     54.56 o 
   4  32   3       53.61       70.33     54.77 o 
   5  32   3       65.32       73.85     56.54 o 
   6  32   3      350.83      418.28     75.09 o 
   7  32   3      123.86      127.93     86.84 o 
  -7  33   3      151.44       -8.46    123.13 o 
  -6  33   3     2657.70     2547.20    247.37 o 
  -5  33   3     2473.08     2272.06    144.57 o 
  -4  33   3       19.78       12.70     63.14 o 
  -3  33   3        7.68       59.42     51.26 o 
  -2  33   3       15.45       -2.89     56.04 o 
  -1  33   3      700.46      548.17     67.01 o 
   0  33   3     5468.76     5171.68    140.27 o 
   1  33   3      328.33      308.11     50.15 o 
   2  33   3     1815.36     1776.45    186.06 o 
   3  33   3      149.26      120.64     68.52 o 
   4  33   3       41.37       71.93     62.25 o 
   5  33   3     3117.55     3231.30    128.99 o 
   6  33   3     1088.83     1138.52     96.34 o 
   7  33   3      554.95      660.62    108.69 o 
  -7  34   3      598.39      649.34    174.63 o 
  -6  34   3       95.64      116.87     85.16 o 
  -5  34   3       57.44       14.60     86.64 o 
  -4  34   3      513.38      488.43     89.72 o 
  -3  34   3     5924.01     5515.89    179.20 o 
  -2  34   3     2118.23     2150.42    127.17 o 
  -1  34   3      355.49      246.29     58.51 o 
   0  34   3       54.20      109.81     44.56 o 
   1  34   3      702.36      666.22     62.43 o 
   2  34   3     3937.98     4094.09    200.54 o 
   3  34   3     3410.72     3265.61    140.29 o 
   4  34   3       65.17       83.86     64.26 o 
   5  34   3     2792.54     2858.40    136.98 o 
   6  34   3     1182.87     1459.61    106.19 o 
  -6  35   3     2820.64     3111.27    194.92 o 
  -5  35   3     3105.43     3538.11    266.76 o 
  -4  35   3      379.33      437.13     89.86 o 
  -3  35   3      171.31      315.23     77.63 o 
  -2  35   3       58.26       63.59     53.04 o 
  -1  35   3     1068.58     1353.59    182.80 o 
   0  35   3     1536.59     1562.36    143.82 o 
   1  35   3      350.17      404.35     57.15 o 
   2  35   3      805.00      756.07    105.37 o 
   3  35   3     1811.12     2030.79    134.25 o 
   4  35   3     2324.94     2313.43    136.55 o 
   5  35   3     2666.43     2941.58    229.39 o 
   6  35   3      518.73      645.43     90.87 o 
  -6  36   3      135.64      162.77     91.08 o 
  -5  36   3       95.29      116.04     79.31 o 
  -4  36   3      354.19      436.89     91.19 o 
  -3  36   3        1.05      -23.93     64.16 o 
  -2  36   3       33.42      119.69     62.87 o 
  -1  36   3      838.90      799.96    106.93 o 
   0  36   3      238.50      287.10     61.88 o 
   1  36   3      526.96      539.58     61.70 o 
   2  36   3      547.67      575.46    133.87 o 
   3  36   3       70.00      -22.28     74.40 o 
   4  36   3      112.13      152.22     72.20 o 
   5  36   3       13.65       55.67     66.27 o 
   6  36   3      304.14      368.35    102.68 o 
  -6  37   3     1012.75      748.77    117.97 o 
  -5  37   3      943.67      819.46    117.20 o 
  -4  37   3       86.61      -31.92     69.38 o 
  -3  37   3       40.18      -20.82     68.83 o 
  -2  37   3      891.12     1107.80    110.27 o 
  -1  37   3       28.97      130.81     77.63 o 
   0  37   3     1619.98     1576.59     83.10 o 
   1  37   3      181.81      270.04     66.36 o 
   2  37   3     1015.14     1012.53     94.58 o 
   3  37   3       14.62      -51.18     80.66 o 
   4  37   3        7.34       24.10     77.04 o 
   5  37   3     2032.75     2071.68    127.72 o 
  -5  38   3       13.36      -90.51     75.45 o 
  -4  38   3       32.66      -24.45     75.58 o 
  -3  38   3     3733.13     3413.13    201.50 o 
  -2  38   3      611.29      786.33    141.63 o 
  -1  38   3      541.33      634.82    336.87 o 
   0  38   3        7.78       63.03     51.32 o 
   1  38   3        5.44      -10.68     59.78 o 
   2  38   3     1935.14     1954.32    122.41 o 
   3  38   3     1494.42     1279.35    143.41 o 
   4  38   3      248.81      277.00    108.95 o 
   5  38   3     2016.24     2171.65    133.62 o 
  -5  39   3     2645.53     2764.38    318.78 o 
  -4  39   3      804.98     1206.10    128.73 o 
  -3  39   3      317.70      192.65     92.87 o 
  -2  39   3      692.76      627.77     92.76 o 
  -1  39   3      915.91     1077.52    123.23 o 
   0  39   3     3580.00     4106.59    142.91 o 
   1  39   3      681.15      332.26     74.05 o 
   2  39   3      217.31      284.74    120.96 o 
   3  39   3     1294.53     1620.63    160.27 o 
   4  39   3     1348.99     1414.66    160.04 o 
   5  39   3     2514.16     2522.78    142.13 o 
  -5  40   3      416.84      343.66    104.69 o 
  -4  40   3      941.53      986.58    212.28 o 
  -3  40   3      394.78      422.29    106.91 o 
  -2  40   3     1515.77     1648.93    150.54 o 
  -1  40   3     1180.79     1192.52    367.26 o 
   0  40   3       17.42       14.62     54.67 o 
   1  40   3     2354.65     2473.32    131.85 o 
   2  40   3     1135.39      946.58    101.18 o 
   3  40   3       40.25       92.88     95.26 o 
   4  40   3       99.39      104.03     91.33 o 
  -4  41   3       74.16      164.15    105.28 o 
  -3  41   3        6.38      171.32     96.80 o 
  -2  41   3      891.33     1270.46    142.14 o 
  -1  41   3      186.47      402.94    144.01 o 
   0  41   3      174.03      136.18     75.69 o 
   1  41   3        9.09       -3.05     63.87 o 
   2  41   3     1015.30     1091.08    106.73 o 
   3  41   3      223.49      240.08     84.84 o 
   4  41   3      310.48      418.09    110.19 o 
  -3  42   3     1443.45     1454.62    156.01 o 
  -2  42   3      413.13      438.89    110.17 o 
  -1  42   3      485.97      597.19    138.04 o 
   0  42   3       14.43       46.87     66.09 o 
   1  42   3      259.31      171.28     72.97 o 
   2  42   3      534.21      453.93    113.34 o 
   3  42   3      776.70      730.92    102.86 o 
  -3  43   3       63.84       97.92     95.76 o 
  -2  43   3       28.26      -13.26    108.02 o 
  -1  43   3      227.95      395.29    131.25 o 
   0  43   3      738.90      704.42    144.98 o 
   1  43   3      179.06      247.33     75.83 o 
   2  43   3      254.49      293.19     82.65 o 
  -2  44   3      369.77      332.17    108.95 o 
  -1  44   3      715.64      912.10    164.79 o 
   0  44   3      479.13      907.85    236.57 o 
   1  44   3     1594.99     2085.46    130.33 o 
 -10   0   4     6026.02     6266.91    450.73 o 
  -9   0   4     2780.58     2739.07    213.62 o 
  -8   0   4      329.71      371.42     94.42 o 
  -7   0   4      567.44      653.76     98.27 o 
  -6   0   4      526.67      702.09     66.96 o 
  -5   0   4    20551.28    20318.02    373.05 o 
  -4   0   4    20761.06    19916.00    322.56 o 
  -3   0   4    10139.20    10866.00    185.27 o 
  -2   0   4    37277.24    39589.86    609.52 o 
  -1   0   4     5595.68     5391.13    127.14 o 
   0   0   4    29825.32    29491.07    521.52 o 
   1   0   4    61655.50    63164.31   1312.03 o 
   2   0   4     1739.77     1572.21     89.11 o 
   3   0   4     1952.88     1474.52    145.45 o 
   4   0   4     4280.83     4035.93    129.24 o 
   5   0   4     1336.96     1265.75     82.19 o 
   6   0   4     1871.59     1592.85    326.63 o 
   7   0   4      284.64      464.11    104.24 o 
   8   0   4     8479.86     8538.97    352.99 o 
   9   0   4     3296.39     3131.87    233.79 o 
  10   0   4       18.91      109.15    122.05 o 
 -10   1   4      572.82      283.39    159.25 o 
  -9   1   4       90.73      147.67     75.23 o 
  -8   1   4     2189.46     2144.98    108.69 o 
  -7   1   4     6169.02     6224.51    132.91 o 
  -6   1   4       41.99       28.54     28.60 o 
  -5   1   4     4949.27     5063.78    101.16 o 
  -4   1   4      370.68      968.88     39.29 o 
  -3   1   4      125.75       68.49     13.81 o 
  -2   1   4     2236.27     1870.18     44.48 o 
  -1   1   4     4259.97     4301.67     83.21 o 
   0   1   4    29824.11    30431.48    335.93 o 
   1   1   4    28539.87    28799.15    448.29 o 
   2   1   4     2963.51     2474.35     78.56 o 
   3   1   4    27836.70    28239.31    405.55 o 
   4   1   4     5035.21     4876.99    162.22 o 
   5   1   4     1643.30     1597.86     63.48 o 
   6   1   4     7219.43     7307.78    201.23 o 
   7   1   4      825.30      695.49     83.85 o 
   8   1   4       77.39      136.11     68.53 o 
   9   1   4      657.50      735.38    103.68 o 
  10   1   4      104.03      -43.91     81.74 o 
 -10   2   4       12.45       27.70     93.94 o 
  -9   2   4       84.51      113.30     86.48 o 
  -8   2   4        5.11       22.80     51.59 o 
  -7   2   4      283.46      330.47     45.29 o 
  -6   2   4     2402.05     2223.09     79.45 o 
  -5   2   4     2076.44     2254.44     78.61 o 
  -4   2   4    43783.49    45602.08    484.47 o 
  -3   2   4      912.96      978.46     27.74 o 
  -2   2   4     3510.43     3919.33     74.26 o 
  -1   2   4      816.71      891.06     31.45 o 
   0   2   4     2885.29     3030.44     45.61 o 
   1   2   4       40.04       72.98     22.18 o 
   2   2   4     8210.67     8540.56    172.19 o 
   3   2   4     3815.15     3977.86     92.55 o 
   4   2   4     3856.89     3860.61    115.73 o 
   5   2   4      454.08      384.27     39.24 o 
   6   2   4      372.02      393.69     53.05 o 
   7   2   4       16.17      -10.36     52.43 o 
   8   2   4       14.38       38.67     58.67 o 
   9   2   4      305.30      349.84     86.19 o 
  10   2   4        0.39      -65.66     79.17 o 
 -10   3   4        9.42       75.58    100.20 o 
  -9   3   4      305.33      311.44    153.11 o 
  -8   3   4      846.43      872.10     71.62 o 
  -7   3   4     3228.91     3189.15    104.89 o 
  -6   3   4        2.70        5.94     28.86 o 
  -5   3   4     1097.66     1192.13     50.77 o 
  -4   3   4    12647.93    14604.89    199.72 o 
  -3   3   4      347.76      308.81     24.76 o 
  -2   3   4    16477.86    16782.67    217.89 o 
  -1   3   4     1029.88      920.64     40.70 o 
   0   3   4    27754.22    29561.61    289.53 o 
   1   3   4    10576.54    10827.63    168.74 o 
   2   3   4      798.65      786.94     47.76 o 
   3   3   4     1311.23     1435.53     52.23 o 
   4   3   4      878.65      834.04     60.79 o 
   5   3   4     1832.20     1835.73     79.41 o 
   6   3   4     5783.52     5796.03    151.63 o 
   7   3   4       13.82       56.06     62.42 o 
   8   3   4      134.17      163.35     99.85 o 
   9   3   4      107.02      153.73     79.48 o 
  10   3   4       11.71      -66.86     98.83 o 
 -10   4   4     4921.22     4749.21    236.46 o 
  -9   4   4     4955.60     4725.37    219.88 o 
  -8   4   4      506.75      491.43     71.15 o 
  -7   4   4      261.46      311.84     49.88 o 
  -6   4   4      599.14      510.55     51.38 o 
  -5   4   4    11178.02    11744.55    175.02 o 
  -4   4   4    16740.23    17088.14    225.68 o 
  -3   4   4     3254.31     3094.51     64.24 o 
  -2   4   4    15598.26    15814.46    210.56 o 
  -1   4   4    11813.45    11855.58    211.10 o 
   0   4   4    16253.29    17233.42    177.76 o 
   1   4   4    33371.93    34230.47    455.20 o 
   2   4   4     7512.03     7195.98    153.68 o 
   3   4   4    34522.50    33376.98    539.15 o 
   4   4   4     5446.82     5283.83    105.69 o 
   5   4   4      971.99      863.55     64.87 o 
   6   4   4     1339.18     1355.18    101.41 o 
   7   4   4       76.74       58.70     53.77 o 
   8   4   4     4684.30     4651.80    183.70 o 
   9   4   4     2676.26     2391.42    151.50 o 
  10   4   4       14.67      -94.42     96.32 o 
 -10   5   4       96.36      213.05    108.67 o 
  -9   5   4      382.50      488.04    106.88 o 
  -8   5   4     2581.43     2546.02    133.47 o 
  -7   5   4     7041.78     6690.63    161.81 o 
  -6   5   4        5.00       18.71     28.96 o 
  -5   5   4     5437.97     5186.15    102.63 o 
  -4   5   4    14368.13    16106.82    228.80 o 
  -3   5   4     8806.73     9134.80    133.33 o 
  -2   5   4    20590.90    20880.38    319.57 o 
  -1   5   4     4311.15     4409.33     90.14 o 
   0   5   4    21248.93    22792.47    217.92 o 
   1   5   4    21512.97    20024.35    234.64 o 
   2   5   4     5498.10     5394.23    127.17 o 
   3   5   4     2813.39     2641.36     90.43 o 
   4   5   4     2110.50     2073.50     88.16 o 
   5   5   4     3047.13     3026.25    100.81 o 
   6   5   4    10701.67    10354.51    277.34 o 
   7   5   4      817.66      721.70     83.13 o 
   8   5   4      116.02      120.96     76.09 o 
   9   5   4        8.35       21.30     71.89 o 
  10   5   4      320.26      397.34    125.23 o 
 -10   6   4      225.25      143.26    133.48 o 
  -9   6   4       28.18       65.82     85.25 o 
  -8   6   4        9.14      135.19     63.36 o 
  -7   6   4      686.87      700.90     61.44 o 
  -6   6   4     4286.28     4401.41    102.14 o 
  -5   6   4     1192.91     1169.15     52.24 o 
  -4   6   4     1196.48     1410.99     40.13 o 
  -3   6   4        4.31       55.86     17.96 o 
  -2   6   4     2529.51     2668.53     85.36 o 
  -1   6   4    12562.34    12083.09    187.91 o 
   0   6   4     6385.26     6565.51     76.81 o 
   1   6   4      305.47      312.30     18.49 o 
   2   6   4       16.25       25.27     25.51 o 
   3   6   4     2841.98     2807.23    150.41 o 
   4   6   4     4304.74     3848.24    122.57 o 
   5   6   4     5679.50     5695.56    142.61 o 
   6   6   4      431.64      593.99     60.71 o 
   7   6   4       30.27       82.76     49.72 o 
   8   6   4      346.43      513.40     91.98 o 
   9   6   4      267.23      122.91    102.70 o 
  10   6   4      340.52      329.71    123.59 o 
 -10   7   4      144.80      -28.48    124.05 o 
  -9   7   4      461.24      604.46    116.19 o 
  -8   7   4      183.95      100.44     55.91 o 
  -7   7   4     3457.93     3603.16    137.59 o 
  -6   7   4       47.01       31.07     29.31 o 
  -5   7   4     1317.01     1401.46     61.09 o 
  -4   7   4     3072.71     3254.86     69.14 o 
  -3   7   4     3118.09     3206.71     71.60 o 
  -2   7   4     4053.45     4145.19     98.53 o 
  -1   7   4     5180.05     5092.81     72.45 o 
   0   7   4     5065.59     5685.68     69.32 o 
   1   7   4     1450.01     1420.28     39.44 o 
   2   7   4     1381.94     1426.87     96.32 o 
   3   7   4     2694.36     2882.79     96.35 o 
   4   7   4     4887.79     4905.95    161.20 o 
   5   7   4      243.68      255.01     42.08 o 
   6   7   4     1323.37     1286.26     79.21 o 
   7   7   4     2215.91     2237.54    107.32 o 
   8   7   4     2822.88     3075.38    208.71 o 
   9   7   4      128.18      154.68    113.10 o 
  10   7   4        4.26      -31.36    103.39 o 
 -10   8   4     3038.57     3291.54    319.63 o 
  -9   8   4     1758.64     1535.51    151.07 o 
  -8   8   4      692.18      792.72    173.92 o 
  -7   8   4      210.82      135.11     56.68 o 
  -6   8   4      475.98      458.83     52.90 o 
  -5   8   4     7584.13     7492.57    123.18 o 
  -4   8   4     7724.57     7578.76    134.30 o 
  -3   8   4    11860.76    12900.35    199.47 o 
  -2   8   4    15375.75    16024.10    259.82 o 
  -1   8   4      381.26      450.27     18.88 o 
   0   8   4     8202.33     8773.91     97.16 o 
   1   8   4    22190.64    22337.11    246.21 o 
   2   8   4     1255.11     1352.35     56.19 o 
   3   8   4    16806.87    16138.96    298.35 o 
   4   8   4     3170.24     3126.30    110.01 o 
   5   8   4      544.50      555.44     62.16 o 
   6   8   4     2120.48     2404.76    101.79 o 
   7   8   4     2588.43     2753.88    160.95 o 
   8   8   4     6508.79     6740.04    217.97 o 
   9   8   4     2013.18     1956.77    175.08 o 
  10   8   4       11.64     -110.14    101.62 o 
 -10   9   4      310.20      355.12    150.18 o 
  -9   9   4      180.73      286.29    100.19 o 
  -8   9   4     4616.52     4621.32    229.51 o 
  -7   9   4     7012.26     7108.57    232.56 o 
  -6   9   4     1131.89     1095.82     92.89 o 
  -5   9   4     6584.66     6886.01    118.11 o 
  -4   9   4     4528.05     4663.42    105.57 o 
  -3   9   4     6196.46     6193.19    104.76 o 
  -2   9   4    25719.70    26885.20    402.87 o 
  -1   9   4     3297.91     3192.88     50.08 o 
   0   9   4    15478.63    16212.50    157.87 o 
   1   9   4    23554.14    23932.22    263.01 o 
   2   9   4     4506.36     4322.55     86.38 o 
   3   9   4     9538.98     9626.33    204.49 o 
   4   9   4     2831.31     2583.52    101.43 o 
   5   9   4     7679.34     7279.52    166.84 o 
   6   9   4     5320.36     5841.89    178.24 o 
   7   9   4     2283.81     2223.96    109.01 o 
   8   9   4        0.37      129.13     88.33 o 
   9   9   4      192.84      315.64    109.64 o 
  10   9   4      155.19      187.96    122.31 o 
 -10  10   4      390.71      587.66    170.65 o 
  -9  10   4      117.24      196.97    160.13 o 
  -8  10   4       24.00       40.93     77.45 o 
  -7  10   4     1320.57     1467.41    113.51 o 
  -6  10   4     4952.04     4928.46    130.03 o 
  -5  10   4     6955.15     7049.43    128.69 o 
  -4  10   4     4412.64     4289.33    130.61 o 
  -3  10   4     1042.55     1138.28     49.16 o 
  -2  10   4     2326.07     2365.08     62.58 o 
  -1  10   4    10944.78    10482.92    120.93 o 
   0  10   4     7170.04     7017.99     80.96 o 
   1  10   4     1003.76      927.44     30.39 o 
   2  10   4     1019.28     1211.53     44.84 o 
   3  10   4     6122.85     5803.10    145.76 o 
   4  10   4     9228.34     8744.57    201.56 o 
   5  10   4     6299.48     6209.58    196.80 o 
   6  10   4     1336.94     1415.41     82.53 o 
   7  10   4        5.40       46.28     39.82 o 
   8  10   4      131.25      201.67    119.43 o 
   9  10   4      833.32     1029.31    147.44 o 
  10  10   4      530.28      469.05    137.46 o 
 -10  11   4       23.11      179.51    136.11 o 
  -9  11   4     1772.99     1815.94    115.15 o 
  -8  11   4       15.47      -25.16     53.34 o 
  -7  11   4      295.79      263.88     85.38 o 
  -6  11   4       21.41      181.99     45.16 o 
  -5  11   4      436.70      465.41     42.37 o 
  -4  11   4     2674.94     2380.41     73.45 o 
  -3  11   4    12330.55    12323.60    193.15 o 
  -2  11   4       73.41      179.40     17.84 o 
  -1  11   4      444.17      450.43     20.47 o 
   0  11   4     4072.58     4622.79     67.93 o 
   1  11   4     1649.77     1608.41     36.63 o 
   2  11   4    14984.63    14391.95    209.35 o 
   3  11   4      101.08      178.33     26.36 o 
   4  11   4     7833.37     7647.14    185.83 o 
   5  11   4      437.02      408.46     50.40 o 
   6  11   4     1190.03      919.78     73.03 o 
   7  11   4     2551.03     2384.69    136.31 o 
   8  11   4     2630.17     2603.77    183.58 o 
   9  11   4       60.11       88.35    100.23 o 
  10  11   4       71.16        0.71    109.45 o 
 -10  12   4     1481.38     1269.14    363.57 o 
  -9  12   4      937.13      858.77    140.74 o 
  -8  12   4      611.48      659.40     78.93 o 
  -7  12   4        3.47      -30.17     49.50 o 
  -6  12   4     2774.05     2378.38    179.30 o 
  -5  12   4      933.44      914.56     59.18 o 
  -4  12   4     4094.79     4235.07    104.85 o 
  -3  12   4     9164.96    10147.39    166.91 o 
  -2  12   4     8719.94     9150.73    123.82 o 
  -1  12   4     1719.59     2066.82     41.17 o 
   0  12   4        5.06       27.89     14.13 o 
   1  12   4    12238.86    12708.27    145.21 o 
   2  12   4      413.83      312.87     28.73 o 
   3  12   4    13724.22    13429.90    204.32 o 
   4  12   4      183.39      233.29     39.54 o 
   5  12   4     5456.90     5195.14    140.55 o 
   6  12   4       15.20      -13.03     41.79 o 
   7  12   4       37.85       38.98     69.79 o 
   8  12   4     2295.26     2338.23    284.50 o 
   9  12   4     1342.25     1427.60    163.17 o 
 -10  13   4       79.80       88.25     83.66 o 
  -9  13   4       59.87       -6.77    118.45 o 
  -8  13   4     1621.16     1487.20    153.54 o 
  -7  13   4     4875.52     4667.62    289.49 o 
  -6  13   4        9.99       51.08     46.56 o 
  -5  13   4     2714.90     2566.86    147.78 o 
  -4  13   4     4882.58     4991.89    142.21 o 
  -3  13   4     4403.19     4598.09    117.15 o 
  -2  13   4    14252.33    14136.31    200.85 o 
  -1  13   4     4137.67     4331.39     65.20 o 
   0  13   4     5810.72     5647.01     84.09 o 
   1  13   4    15763.76    15269.30    163.46 o 
   2  13   4     3997.29     3700.53     83.71 o 
   3  13   4     3402.94     3410.43     82.16 o 
   4  13   4     1193.41     1062.54     58.90 o 
   5  13   4     3176.79     3232.29     93.57 o 
   6  13   4    12470.31    12565.01    263.22 o 
   7  13   4     1545.57     1322.75    148.30 o 
   8  13   4      572.71      480.96     94.68 o 
   9  13   4      267.93      406.12     92.57 o 
 -10  14   4      388.97      630.41    104.72 o 
  -9  14   4      149.33      294.48     86.04 o 
  -8  14   4       15.64       49.23     65.01 o 
  -7  14   4     5262.66     5099.19    252.21 o 
  -6  14   4    13302.19    13249.28    299.85 o 
  -5  14   4    14586.19    13986.61    375.14 o 
  -4  14   4     3932.43     3987.82    144.61 o 
  -3  14   4     3554.44     4232.71     82.19 o 
  -2  14   4     4878.55     4883.77    112.79 o 
  -1  14   4     6342.80     5965.80     83.23 o 
   0  14   4    29023.31    28987.14    316.59 o 
   1  14   4     3274.60     3346.92     58.14 o 
   2  14   4     1558.03     1528.04     73.95 o 
   3  14   4     3991.50     3923.56     90.36 o 
   4  14   4    11109.68    11098.22    197.25 o 
   5  14   4    15638.77    15328.61    237.84 o 
   6  14   4      624.63      736.71     67.40 o 
   7  14   4        7.10       75.31     56.88 o 
   8  14   4      505.74      429.15     79.43 o 
   9  14   4      829.14      811.02    108.65 o 
 -10  15   4        2.05      175.93     93.58 o 
  -9  15   4     1795.91     2071.70    167.64 o 
  -8  15   4      406.55      427.58    121.68 o 
  -7  15   4      439.47      437.10     79.22 o 
  -6  15   4       11.60       86.98     52.42 o 
  -5  15   4       22.16       49.45     75.08 o 
  -4  15   4     6055.34     5588.87    162.60 o 
  -3  15   4    14556.74    13883.41    193.98 o 
  -2  15   4       22.26      110.92     26.64 o 
  -1  15   4     9780.09     9955.17    122.90 o 
   0  15   4       59.59       89.16     17.87 o 
   1  15   4     4718.54     4747.30     73.26 o 
   2  15   4    24862.54    24703.85    333.96 o 
   3  15   4       80.10       79.30     23.87 o 
   4  15   4     2091.40     1891.14     75.37 o 
   5  15   4      645.92      720.10     53.17 o 
   6  15   4      168.83      194.29     49.26 o 
   7  15   4     3651.21     3777.35    144.43 o 
   8  15   4     4327.22     5053.82    175.24 o 
   9  15   4       73.35       95.35     84.86 o 
 -10  16   4      607.37      508.42    112.44 o 
  -9  16   4      155.29      155.93     85.70 o 
  -8  16   4     1316.22     1492.69    215.18 o 
  -7  16   4        0.32       30.67     63.36 o 
  -6  16   4     2311.61     1995.78    154.31 o 
  -5  16   4      337.72      372.55     86.42 o 
  -4  16   4     1707.85     1569.03     92.35 o 
  -3  16   4     3427.43     3695.49     78.04 o 
  -2  16   4     2548.12     2587.25    107.04 o 
  -1  16   4     6091.44     6100.66     92.76 o 
   0  16   4       43.51      134.30     20.22 o 
   1  16   4     2766.12     2747.32     58.07 o 
   2  16   4     1270.32     1367.22     42.60 o 
   3  16   4     4098.12     4176.06     91.88 o 
   4  16   4       69.32       70.13     28.18 o 
   5  16   4     3496.05     3618.44    127.33 o 
   6  16   4      931.40      967.65     77.74 o 
   7  16   4      855.27      696.54     79.03 o 
   8  16   4      939.00      748.89     92.41 o 
   9  16   4       91.12       67.57     90.97 o 
 -10  17   4       46.02       12.15    135.37 o 
  -9  17   4       33.06      146.99    106.64 o 
  -8  17   4      410.89      575.71    201.21 o 
  -7  17   4     2126.02     2425.82    212.99 o 
  -6  17   4      237.73      314.49     88.92 o 
  -5  17   4     3336.78     3748.01    217.54 o 
  -4  17   4     2287.29     2368.89     85.31 o 
  -3  17   4     1257.38     1166.71     45.68 o 
  -2  17   4     3509.06     3373.74     89.16 o 
  -1  17   4      181.22      168.11     20.61 o 
   0  17   4    11519.53    12722.08    160.88 o 
   1  17   4     6764.19     6818.17     96.09 o 
   2  17   4     2191.83     2532.30     61.63 o 
   3  17   4     2727.75     3003.94     78.33 o 
   4  17   4      423.40      434.10     38.65 o 
   5  17   4      944.44      945.43     77.49 o 
   6  17   4     3908.55     4033.90    132.10 o 
   7  17   4      690.00      733.84     82.49 o 
   8  17   4      217.91      219.31     74.13 o 
   9  17   4      543.41      632.66    103.20 o 
  -9  18   4       56.27      275.92    181.41 o 
  -8  18   4       20.74      -83.73     98.65 o 
  -7  18   4     1512.80     1449.37    178.48 o 
  -6  18   4    10328.62    10140.01    391.60 o 
  -5  18   4     7822.04     7575.11    291.86 o 
  -4  18   4     2621.35     2682.89     93.64 o 
  -3  18   4     1494.62     1491.12     57.67 o 
  -2  18   4     1481.00     1303.07     59.16 o 
  -1  18   4    16376.17    15627.37    212.53 o 
   0  18   4     6856.62     6942.39    103.43 o 
   1  18   4      294.36      360.30     25.03 o 
   2  18   4     1358.65     1467.07     42.31 o 
   3  18   4     4450.04     4092.36     93.23 o 
   4  18   4    12661.47    12416.84    195.64 o 
   5  18   4     3168.81     3177.13    124.85 o 
   6  18   4     1301.62     1375.50     86.82 o 
   7  18   4      491.10      640.16     80.54 o 
   8  18   4      161.96      226.29     74.91 o 
   9  18   4      734.56      727.57    188.11 o 
  -9  19   4     3239.72     3625.20    294.05 o 
  -8  19   4     1281.39     1269.47    187.77 o 
  -7  19   4        8.02      -41.91    128.02 o 
  -6  19   4      266.88      393.57    112.02 o 
  -5  19   4       34.19      263.07     95.80 o 
  -4  19   4    10045.29     9333.21    194.15 o 
  -3  19   4    19022.21    19045.60    440.98 o 
  -2  19   4     1404.19     1372.17     61.32 o 
  -1  19   4       53.39      121.87     25.56 o 
   0  19   4      445.46      638.90     38.14 o 
   1  19   4     3736.70     3502.22     68.48 o 
   2  19   4    18796.38    18013.11    217.39 o 
   3  19   4      639.72      618.42     42.84 o 
   4  19   4     3496.05     3549.90    101.60 o 
   5  19   4     3492.86     3446.16    132.27 o 
   6  19   4     1299.04     1365.50     88.16 o 
   7  19   4     8702.33     8831.27    231.13 o 
   8  19   4     3066.06     3021.72    148.04 o 
   9  19   4      263.75      359.40     89.80 o 
  -9  20   4       12.39       99.18    168.35 o 
  -8  20   4      963.62     1078.84    179.09 o 
  -7  20   4        1.72       23.55     90.68 o 
  -6  20   4     5363.40     4940.23    271.11 o 
  -5  20   4       18.20        5.50    118.35 o 
  -4  20   4     1033.00     1083.62     60.61 o 
  -3  20   4     2115.17     2280.71     90.41 o 
  -2  20   4      225.01      248.56     43.03 o 
  -1  20   4    10468.11    10086.04    152.29 o 
   0  20   4     4304.24     4041.68     75.65 o 
   1  20   4     1196.67     1211.42     41.56 o 
   2  20   4      312.66      406.69     38.60 o 
   3  20   4      846.95      871.46     52.49 o 
   4  20   4      763.76      817.75     57.29 o 
   5  20   4     6737.52     6314.78    177.71 o 
   6  20   4        5.76       59.50     49.81 o 
   7  20   4     1614.99     1924.18    118.37 o 
   8  20   4      375.76      378.94     83.10 o 
   9  20   4       44.32      175.46     84.42 o 
  -9  21   4       18.75      -39.20    134.03 o 
  -8  21   4      227.53        8.48    116.48 o 
  -7  21   4     1497.21     1708.38    196.90 o 
  -6  21   4        0.77       56.82     93.91 o 
  -5  21   4      512.09      475.28     98.33 o 
  -4  21   4       10.44       29.81     34.69 o 
  -3  21   4       60.02       97.63     31.85 o 
  -2  21   4     2358.99     2238.93     94.23 o 
  -1  21   4     1958.71     2013.13     57.37 o 
   0  21   4      390.81      419.04     31.20 o 
   1  21   4     1262.93     1307.01     44.97 o 
   2  21   4      120.30      101.41     32.42 o 
   3  21   4      151.96      213.42     66.26 o 
   4  21   4      378.85      387.14     49.00 o 
   5  21   4     1730.29     1753.30    101.70 o 
   6  21   4     1357.00     1423.10     93.55 o 
   7  21   4      288.39      228.76     71.70 o 
   8  21   4        4.56      -13.00     80.27 o 
   9  21   4      447.83      349.14    115.31 o 
  -9  22   4       12.02      -34.56    127.38 o 
  -8  22   4       13.16      -68.57    109.46 o 
  -7  22   4     1672.23     1920.99    433.54 o 
  -6  22   4     7581.13     7190.90    383.28 o 
  -5  22   4     1883.77     1866.39    185.69 o 
  -4  22   4     2238.82     2425.99    112.58 o 
  -3  22   4      104.76      184.59     36.00 o 
  -2  22   4      516.20      472.41     54.53 o 
  -1  22   4     4195.79     4143.59     90.94 o 
   0  22   4     5335.30     5040.75     93.53 o 
   1  22   4        7.75       55.41     23.03 o 
   2  22   4     4372.05     4319.66    112.80 o 
   3  22   4     4178.76     4220.65    121.60 o 
   4  22   4     6879.34     6998.12    168.48 o 
   5  22   4    10570.87    10073.55    236.53 o 
   6  22   4      444.43      300.55    100.39 o 
   7  22   4       14.26       48.99     77.50 o 
   8  22   4       94.98      201.48     78.79 o 
  -9  23   4     2259.72     2572.62    271.75 o 
  -8  23   4     1625.37     1620.10    260.37 o 
  -7  23   4       86.81      204.41    128.66 o 
  -6  23   4      599.36      845.43    148.34 o 
  -5  23   4       89.92      143.06     86.99 o 
  -4  23   4     4271.11     4451.67    124.00 o 
  -3  23   4    29171.85    27320.80    942.16 o 
  -2  23   4     1189.51     1293.00     77.62 o 
  -1  23   4        7.37       46.74     25.75 o 
   0  23   4      371.61      427.98     33.05 o 
   1  23   4     4149.68     3814.87     77.21 o 
   2  23   4    23209.75    22265.71    350.17 o 
   3  23   4     2166.01     2056.11     88.18 o 
   4  23   4      903.98      986.05     70.86 o 
   5  23   4      322.62      435.10     97.34 o 
   6  23   4      321.66      290.93     73.28 o 
   7  23   4     4685.32     4667.13    203.60 o 
   8  23   4     2085.29     1833.67    128.05 o 
  -9  24   4      149.89      365.49    157.64 o 
  -8  24   4     1100.25     1074.41    305.80 o 
  -7  24   4      369.72      337.39    218.86 o 
  -6  24   4     6256.81     6251.06    347.15 o 
  -5  24   4     1130.17     1287.79    103.78 o 
  -4  24   4      810.29      967.70     75.91 o 
  -3  24   4       82.18      170.40     42.65 o 
  -2  24   4        3.25      -24.10     37.88 o 
  -1  24   4    15963.35    16114.22    248.54 o 
   0  24   4     7688.09     7545.79    131.54 o 
   1  24   4       54.75       98.34     25.95 o 
   2  24   4      236.90      214.37     47.11 o 
   3  24   4      939.97      856.08     64.87 o 
   4  24   4     3980.25     3750.04    143.43 o 
   5  24   4     4403.56     4624.43    178.23 o 
   6  24   4      106.08      203.63     67.43 o 
   7  24   4     1483.69     1600.74    229.55 o 
   8  24   4        5.19        2.48    106.20 o 
  -9  25   4       40.44       66.52    146.23 o 
  -8  25   4        7.02       80.71    131.76 o 
  -7  25   4       78.02      -48.81    101.73 o 
  -6  25   4      283.50      254.32    112.48 o 
  -5  25   4      634.25      532.85     85.99 o 
  -4  25   4      512.09      541.14     67.15 o 
  -3  25   4      521.29      462.32     57.06 o 
  -2  25   4     1897.40     1815.50    109.41 o 
  -1  25   4     1369.65     1509.76     58.69 o 
   0  25   4      192.41      320.22     46.15 o 
   1  25   4      213.53      249.76     30.10 o 
   2  25   4      732.10      784.43     67.13 o 
   3  25   4     1176.21      949.90     84.95 o 
   4  25   4      174.15      200.76     50.88 o 
   5  25   4      420.19      317.26     68.30 o 
   6  25   4      116.71      111.81     66.81 o 
   7  25   4        8.79       47.06     78.23 o 
   8  25   4       55.03       35.61     81.32 o 
  -8  26   4        2.57     -127.68    124.92 o 
  -7  26   4     1015.26      937.90    172.68 o 
  -6  26   4     1951.90     1911.73    200.13 o 
  -5  26   4      441.43      335.12     80.62 o 
  -4  26   4      492.45      459.45     67.49 o 
  -3  26   4       32.13       94.68     40.97 o 
  -2  26   4      585.81      527.82     78.39 o 
  -1  26   4     3622.78     3325.23    114.53 o 
   0  26   4     1390.18     1222.85     58.51 o 
   1  26   4      567.34      642.21     41.21 o 
   2  26   4      572.35      738.21     65.85 o 
   3  26   4     1864.68     1678.30     85.58 o 
   4  26   4     2650.27     2813.27    147.30 o 
   5  26   4     3581.68     3807.41    133.30 o 
   6  26   4      138.24       11.91     65.00 o 
   7  26   4       21.56      -11.00     77.22 o 
   8  26   4        1.48      -39.59     84.20 o 
  -8  27   4     1091.07     1076.06    202.48 o 
  -7  27   4       58.86      153.42    115.24 o 
  -6  27   4      366.02      446.94    134.29 o 
  -5  27   4      262.78      225.28     92.03 o 
  -4  27   4     7946.15     7833.64    215.67 o 
  -3  27   4     7777.95     7775.64    208.00 o 
  -2  27   4     1308.79     1277.75    138.92 o 
  -1  27   4      727.61      619.58     45.69 o 
   0  27   4      315.44      336.67     40.46 o 
   1  27   4     3182.19     3139.22     83.46 o 
   2  27   4    10272.11    10265.59    238.19 o 
   3  27   4      298.34      308.24     56.59 o 
   4  27   4     2037.24     2072.02    100.27 o 
   5  27   4      601.07      813.80    116.78 o 
   6  27   4      497.32      445.00     83.34 o 
   7  27   4     2172.90     2514.73    170.40 o 
   8  27   4     1554.02     1225.72    139.35 o 
  -8  28   4      959.45      962.51    199.16 o 
  -7  28   4       98.44      308.87    136.48 o 
  -6  28   4     3272.98     3796.89    271.86 o 
  -5  28   4      930.21     1215.04    105.37 o 
  -4  28   4     1338.17     1353.92    104.42 o 
  -3  28   4     2815.77     3328.64    134.00 o 
  -2  28   4     1204.32     1219.50    116.10 o 
  -1  28   4    11814.19    12595.37    202.61 o 
   0  28   4     7689.64     7610.65    152.69 o 
   1  28   4       39.55       59.37     34.94 o 
   2  28   4       25.29      204.85     77.92 o 
   3  28   4       44.69      -46.41     41.93 o 
   4  28   4     2630.92     2757.19    115.06 o 
   5  28   4     5520.73     5284.12    182.18 o 
   6  28   4       13.73       22.18     68.92 o 
   7  28   4     1618.51     1717.41    238.99 o 
  -8  29   4      188.54      195.41    149.34 o 
  -7  29   4        1.00      100.47    129.12 o 
  -6  29   4       39.33      -48.56     98.17 o 
  -5  29   4      252.47      315.02     80.22 o 
  -4  29   4     4396.87     4453.03    176.19 o 
  -3  29   4     5458.77     5966.40    182.65 o 
  -2  29   4      367.04      440.95     74.99 o 
  -1  29   4       23.07      124.03     34.71 o 
   0  29   4      368.09      396.53     44.27 o 
   1  29   4     1368.74     1582.13    133.41 o 
   2  29   4     3736.20     3556.40    253.12 o 
   3  29   4      359.42      394.31     89.30 o 
   4  29   4      129.84      125.34     54.21 o 
   5  29   4        6.60      115.59     58.59 o 
   6  29   4      144.55       28.40     71.16 o 
   7  29   4       98.04      149.57     87.24 o 
  -8  30   4       20.21       85.91    176.55 o 
  -7  30   4      344.39      206.49    186.95 o 
  -6  30   4     1637.56     1140.45    181.00 o 
  -5  30   4     1142.57     1060.86    145.43 o 
  -4  30   4      141.39      273.07     87.57 o 
  -3  30   4     1837.13     1879.93    163.80 o 
  -2  30   4      326.60      365.89     63.25 o 
  -1  30   4       61.22       20.76     33.80 o 
   0  30   4       39.99       92.08     38.97 o 
   1  30   4      586.31      582.44     56.74 o 
   2  30   4     2650.79     2389.70    240.34 o 
   3  30   4       31.01       21.96     51.74 o 
   4  30   4     1024.01      851.02     79.37 o 
   5  30   4      670.24      421.41     70.13 o 
   6  30   4       10.91      -63.08     80.33 o 
   7  30   4      102.23      131.64     91.57 o 
  -7  31   4       71.45      285.26    144.43 o 
  -6  31   4      330.84      215.10    124.73 o 
  -5  31   4      117.50      289.30     78.98 o 
  -4  31   4     1310.96     1297.16    218.66 o 
  -3  31   4     7473.39     6881.11    234.80 o 
  -2  31   4      102.64      137.96     64.34 o 
  -1  31   4      148.44      224.87     71.32 o 
   0  31   4       25.10       15.74     39.10 o 
   1  31   4     1538.34     1507.37     78.23 o 
   2  31   4    11932.16    11032.14    421.22 o 
   3  31   4     2348.69     1982.74    111.03 o 
   4  31   4      504.06      536.17     72.13 o 
   5  31   4        0.85       41.82     59.37 o 
   6  31   4       59.55       57.65     61.08 o 
   7  31   4     1628.12     1355.17    143.35 o 
  -7  32   4      117.92      275.43    145.11 o 
  -6  32   4     3703.72     3583.94    321.38 o 
  -5  32   4     1004.04     1085.46    110.96 o 
  -4  32   4      311.56      409.15    133.85 o 
  -3  32   4      105.62      121.22     60.29 o 
  -2  32   4      897.70      980.29     93.44 o 
  -1  32   4    13089.42    12874.92    261.02 o 
   0  32   4     5996.32     6192.47    152.38 o 
   1  32   4      192.71      140.02     61.78 o 
   2  32   4       22.38      128.05     57.31 o 
   3  32   4      158.77      134.25     66.06 o 
   4  32   4     1263.85     1496.10    107.79 o 
   5  32   4     3309.02     3601.44    161.02 o 
   6  32   4       87.29       62.54     67.20 o 
   7  32   4      913.98     1218.76    158.78 o 
  -7  33   4      371.46      498.65    165.36 o 
  -6  33   4      777.47      788.77    172.49 o 
  -5  33   4       78.05       83.03     74.65 o 
  -4  33   4      292.53      321.55     84.05 o 
  -3  33   4      817.20      805.66     94.89 o 
  -2  33   4      625.80      780.79     91.32 o 
  -1  33   4       69.05      161.94     53.80 o 
   0  33   4      501.75      623.28     58.24 o 
   1  33   4     1365.36     1413.60     78.73 o 
   2  33   4     3774.88     3938.57    154.28 o 
   3  33   4     2207.31     2210.17    133.59 o 
   4  33   4       84.65      145.36     68.94 o 
   5  33   4        1.59       99.02     65.10 o 
   6  33   4      354.71      521.11     84.53 o 
  -7  34   4      111.84      206.73    139.22 o 
  -6  34   4      363.55      287.81     93.75 o 
  -5  34   4      617.03      750.79    143.87 o 
  -4  34   4      693.63      688.94     99.16 o 
  -3  34   4       37.63       62.68     64.59 o 
  -2  34   4      114.88      153.44     75.31 o 
  -1  34   4        1.69        0.31     48.47 o 
   0  34   4       19.18       51.06     46.44 o 
   1  34   4      584.50      574.16    102.50 o 
   2  34   4       30.12       54.33     57.65 o 
   3  34   4      428.68      348.98     80.18 o 
   4  34   4       58.28       42.22     76.46 o 
   5  34   4       32.11       20.18     63.25 o 
   6  34   4       20.86       -4.11     69.37 o 
  -6  35   4       47.46       99.67     94.97 o 
  -5  35   4      338.08      400.35     94.73 o 
  -4  35   4     1412.84     1358.00    124.38 o 
  -3  35   4     2245.08     1941.04    133.50 o 
  -2  35   4      113.52      151.75     65.30 o 
  -1  35   4      276.60      173.31     57.26 o 
   0  35   4      427.61      540.52     67.22 o 
   1  35   4       98.77      -45.88     44.81 o 
   2  35   4     3066.52     3009.99    238.71 o 
   3  35   4        9.35       22.07     79.32 o 
   4  35   4      316.19      364.07     89.56 o 
   5  35   4       97.80      143.53     73.61 o 
   6  35   4        8.73        8.95     71.61 o 
  -6  36   4     1570.78     1596.77    200.52 o 
  -5  36   4      109.39      147.76     97.69 o 
  -4  36   4      148.21      141.26     81.56 o 
  -3  36   4       16.87       72.78     69.38 o 
  -2  36   4      554.60      506.77    141.59 o 
  -1  36   4    10190.70    11109.21    350.83 o 
   0  36   4     3695.83     4049.03    203.90 o 
   1  36   4       65.60       69.79     78.35 o 
   2  36   4       77.69      176.36     66.94 o 
   3  36   4       46.00      -46.14     79.22 o 
   4  36   4     1413.23     1615.02    152.11 o 
   5  36   4     1347.38     1342.61    121.59 o 
  -6  37   4      458.78      356.84    106.61 o 
  -5  37   4        5.71      -56.01     78.68 o 
  -4  37   4     1319.37     1484.82    132.93 o 
  -3  37   4     2499.50     2724.53    155.25 o 
  -2  37   4      467.25      482.00     99.53 o 
  -1  37   4      125.38      323.92     87.98 o 
   0  37   4      410.25      443.60     63.51 o 
   1  37   4     2164.01     2202.74    139.48 o 
   2  37   4     3101.07     3278.74    151.13 o 
   3  37   4     1103.38      932.54    100.77 o 
   4  37   4      145.03      252.59    107.56 o 
   5  37   4       43.60      188.26     85.91 o 
  -5  38   4      882.97     1030.92    129.24 o 
  -4  38   4      722.34      821.85    114.42 o 
  -3  38   4      143.71       79.27     74.86 o 
  -2  38   4     1377.75     1933.55    156.13 o 
  -1  38   4      553.63      629.35    250.71 o 
   0  38   4      566.39      876.15    106.52 o 
   1  38   4     1272.92     1379.38    104.02 o 
   2  38   4       65.55       98.77     67.56 o 
   3  38   4     1308.11     1464.62    131.04 o 
   4  38   4      211.41      159.39    108.12 o 
   5  38   4      134.25      110.92     85.42 o 
  -5  39   4      299.17      358.86    106.61 o 
  -4  39   4        6.65      -50.10     73.66 o 
  -3  39   4     1091.53      864.92    129.10 o 
  -2  39   4      137.07       99.30     82.41 o 
  -1  39   4      113.09      204.20     84.04 o 
   0  39   4      238.72      186.03     55.25 o 
   1  39   4       58.82       65.23     66.04 o 
   2  39   4     1056.74      888.44     97.91 o 
   3  39   4       31.33       83.99     71.63 o 
   4  39   4      595.54      654.53    135.39 o 
  -4  40   4       23.57        4.23     83.09 o 
  -3  40   4      262.36      152.84     89.84 o 
  -2  40   4      199.57      200.79     92.30 o 
  -1  40   4     3792.97     3525.40    249.61 o 
   0  40   4     1070.48     1039.19     95.46 o 
   1  40   4       40.86       -5.39     83.22 o 
   2  40   4        5.02      -24.45     65.54 o 
   3  40   4        3.67       32.13     72.53 o 
   4  40   4      814.92      762.94    209.41 o 
  -4  41   4     1286.52      993.65    143.27 o 
  -3  41   4     2387.43     2120.21    175.57 o 
  -2  41   4      971.43     1034.06    132.41 o 
  -1  41   4      227.53      213.00    118.47 o 
   0  41   4      316.53      254.42     71.39 o 
   1  41   4     1450.57     1532.29    112.29 o 
   2  41   4     1560.05     1609.16    121.44 o 
   3  41   4     1841.33     1769.70    131.55 o 
  -3  42   4       98.24       53.82    186.19 o 
  -2  42   4     1140.45     1090.08    137.72 o 
  -1  42   4      168.91      502.01    139.24 o 
   0  42   4      689.11      798.89     91.74 o 
   1  42   4      573.95      450.67     83.03 o 
   2  42   4        3.39       50.72     71.46 o 
   3  42   4      656.33      643.40     99.04 o 
  -2  43   4      771.15      957.56    136.39 o 
  -1  43   4      512.43      593.83    144.78 o 
   0  43   4      717.21      840.66    234.87 o 
   1  43   4      199.20      219.60     77.28 o 
   2  43   4      160.69      -37.58     71.37 o 
  -1  44   4     1726.43     1406.30    191.05 o 
   0  44   4      516.64      413.73    206.16 o 
 -10   1   5      543.06      393.38    137.87 o 
  -9   1   5      490.98      546.35    109.34 o 
  -8   1   5      936.53      875.74    104.02 o 
  -7   1   5      386.60      442.86     63.95 o 
  -6   1   5      791.58     1031.30     54.30 o 
  -5   1   5    10758.95    10228.87    158.06 o 
  -4   1   5     3413.23     3639.39     85.26 o 
  -3   1   5    10247.37    10741.44    149.29 o 
  -2   1   5     5398.42     6184.82    120.48 o 
  -1   1   5     1156.20     1126.04     27.23 o 
   0   1   5    20368.66    20663.21    225.68 o 
   1   1   5       75.69       73.32     14.08 o 
   2   1   5    10511.29    10544.28    155.82 o 
   3   1   5    22340.25    22148.02    386.43 o 
   4   1   5     2615.56     2451.28     71.30 o 
   5   1   5     4782.27     4745.17    144.18 o 
   6   1   5     2810.83     3033.05    132.69 o 
   7   1   5      173.41      172.16     64.29 o 
   8   1   5     5320.48     5387.34    200.36 o 
   9   1   5      397.31      282.59     90.26 o 
  10   1   5       26.62        9.99     85.64 o 
 -10   2   5       15.93      143.52    128.48 o 
  -9   2   5      112.53      150.74     89.50 o 
  -8   2   5     7780.34     8031.73    240.27 o 
  -7   2   5     6966.09     6475.43    196.80 o 
  -6   2   5     2871.89     3012.46    107.49 o 
  -5   2   5     3827.76     4032.87     98.83 o 
  -4   2   5     1236.54     1271.63     43.68 o 
  -3   2   5    34075.06    35976.14    433.12 o 
  -2   2   5    45310.72    45654.04    650.07 o 
  -1   2   5      532.61      626.71     25.36 o 
   0   2   5     6984.08     6730.07     89.94 o 
   1   2   5     3343.59     3319.57     55.65 o 
   2   2   5      878.28      895.21     36.72 o 
   3   2   5    20109.33    19903.42    355.35 o 
   4   2   5      412.16      404.96     37.32 o 
   5   2   5    18140.97    17233.90    297.83 o 
   6   2   5     7611.06     7497.85    209.50 o 
   7   2   5      150.58      113.94     59.13 o 
   8   2   5     3549.24     3937.06    173.85 o 
   9   2   5     1356.15     1277.50    125.30 o 
  10   2   5      512.47      518.78    111.29 o 
 -10   3   5      875.21      736.48    133.30 o 
  -9   3   5      190.43      136.55    101.32 o 
  -8   3   5     1025.79     1228.92     98.50 o 
  -7   3   5      903.28     1030.29     68.95 o 
  -6   3   5     7700.90     7801.82    155.58 o 
  -5   3   5    18328.10    18532.38    266.94 o 
  -4   3   5    16096.73    16417.60    196.24 o 
  -3   3   5     4580.31     4460.92     90.65 o 
  -2   3   5     7687.88     7725.43    178.61 o 
  -1   3   5     2354.90     2573.98     47.51 o 
   0   3   5    22880.03    23273.83    225.92 o 
   1   3   5    10042.82     9975.99    143.35 o 
   2   3   5    14595.77    15290.87    211.68 o 
   3   3   5    16500.84    15675.33    249.26 o 
   4   3   5     3482.83     3609.18     96.71 o 
   5   3   5     3871.67     3895.69    114.88 o 
   6   3   5     2752.39     2785.36    127.44 o 
   7   3   5      238.23      241.01     68.33 o 
   8   3   5     3356.33     3498.11    164.60 o 
   9   3   5      843.97      863.05    111.57 o 
  10   3   5        2.03      -55.66    102.14 o 
 -10   4   5        5.40      -38.63     94.07 o 
  -9   4   5      184.99      276.26    100.83 o 
  -8   4   5      663.50      684.78    168.15 o 
  -7   4   5      350.37      218.96     47.90 o 
  -6   4   5      170.93      209.56     46.01 o 
  -5   4   5        3.40       33.76     22.37 o 
  -4   4   5    11658.35    11927.22    152.43 o 
  -3   4   5      379.28      390.91     30.80 o 
  -2   4   5     1271.12     1262.52     66.58 o 
  -1   4   5       41.89       13.77     10.83 o 
   0   4   5     2855.93     2814.26     45.74 o 
   1   4   5     1604.65     1197.40     32.68 o 
   2   4   5     3001.73     2950.94     65.72 o 
   3   4   5      272.89      282.84     48.56 o 
   4   4   5      482.09      390.19     57.88 o 
   5   4   5      130.42      154.75     39.99 o 
   6   4   5      328.91      289.67     53.12 o 
   7   4   5      177.54      135.58     60.94 o 
   8   4   5       65.13      184.29     73.00 o 
   9   4   5       91.57      -45.83     73.49 o 
  10   4   5       16.51     -129.81    100.89 o 
 -10   5   5      142.07      -96.52     97.48 o 
  -9   5   5     1255.94     1279.48    203.84 o 
  -8   5   5     1095.43     1137.13    127.12 o 
  -7   5   5      150.18       59.15     48.14 o 
  -6   5   5     3533.87     3391.86    111.72 o 
  -5   5   5     8358.38     8234.75    154.14 o 
  -4   5   5     6471.12     6515.04    106.81 o 
  -3   5   5     3639.99     3522.58     79.12 o 
  -2   5   5      473.65      542.65     43.76 o 
  -1   5   5     2138.84     1950.17     36.35 o 
   0   5   5     5436.03     5600.07     71.41 o 
   1   5   5     8168.86     8783.18    121.34 o 
   2   5   5    10921.24    11649.55    171.08 o 
   3   5   5     1739.96     1646.83     77.45 o 
   4   5   5       35.92      102.34     38.66 o 
   5   5   5     1086.63     1298.70     72.11 o 
   6   5   5     3003.09     3257.74    124.16 o 
   7   5   5      317.13      226.68     69.77 o 
   8   5   5      637.23      640.83    153.01 o 
   9   5   5       30.65       99.41     78.15 o 
  10   5   5      223.16      234.14    119.51 o 
 -10   6   5      126.54      156.16    107.85 o 
  -9   6   5       66.50       51.85     86.39 o 
  -8   6   5     4501.69     4608.22    293.42 o 
  -7   6   5     4718.27     4291.01    136.82 o 
  -6   6   5     3491.35     3730.27    129.45 o 
  -5   6   5     2467.14     2507.43     85.66 o 
  -4   6   5      664.52      862.89     39.28 o 
  -3   6   5    23359.87    24490.04    315.69 o 
  -2   6   5    28220.00    28267.20    464.94 o 
  -1   6   5       68.08       96.35     14.65 o 
   0   6   5    11691.08    11887.35    127.60 o 
   1   6   5     1537.07     1515.34     38.53 o 
   2   6   5     2197.34     2119.13     56.02 o 
   3   6   5    12355.68    12384.13    248.24 o 
   4   6   5      683.74      742.01     64.36 o 
   5   6   5    10915.94    10686.04    214.65 o 
   6   6   5     4060.82     3875.12    129.36 o 
   7   6   5       69.87        6.15     57.31 o 
   8   6   5     2015.89     2175.35    135.39 o 
   9   6   5     1345.72     1146.98    152.69 o 
  10   6   5      278.69      333.93    132.12 o 
 -10   7   5     2037.27     1904.49    176.56 o 
  -9   7   5        0.87       26.85     86.76 o 
  -8   7   5      194.40      275.96     91.10 o 
  -7   7   5      826.81      913.21     97.19 o 
  -6   7   5     7925.36     8004.87    158.82 o 
  -5   7   5    15389.54    14841.35    275.81 o 
  -4   7   5     1675.37     1616.26     73.76 o 
  -3   7   5     4826.69     5154.81    108.64 o 
  -2   7   5     1918.42     2198.13     55.19 o 
  -1   7   5     5856.20     5602.35     75.74 o 
   0   7   5    23480.34    23135.16    226.44 o 
   1   7   5     7392.09     7896.46    119.28 o 
   2   7   5     8568.72     8475.85    135.15 o 
   3   7   5    13181.17    12664.23    213.19 o 
   4   7   5     8056.35     7870.25    192.58 o 
   5   7   5     7753.15     7342.64    225.99 o 
   6   7   5     4199.17     4511.09    168.95 o 
   7   7   5     1051.48     1227.77    196.69 o 
   8   7   5     3978.62     4444.71    186.28 o 
   9   7   5     1045.87      992.84    147.19 o 
 -10   8   5      169.21       95.55    103.08 o 
  -9   8   5      679.56      649.61    119.73 o 
  -8   8   5      478.81      487.89    102.50 o 
  -7   8   5     1130.46     1025.56    100.25 o 
  -6   8   5     1684.96     1788.90     86.57 o 
  -5   8   5       46.71      158.90     42.33 o 
  -4   8   5     1457.79     1380.76     55.23 o 
  -3   8   5     2634.89     2382.83     82.23 o 
  -2   8   5     4657.32     4440.79     91.93 o 
  -1   8   5     1188.69     1055.63     30.96 o 
   0   8   5     1615.78     1645.82     35.73 o 
   1   8   5    10492.48    10370.18    132.53 o 
   2   8   5    15782.06    15210.07    214.52 o 
   3   8   5     5514.23     5217.60    115.80 o 
   4   8   5      351.02      306.55     49.90 o 
   5   8   5        2.46        6.19     38.30 o 
   6   8   5     2528.99     2451.42    107.82 o 
   7   8   5     1529.95     1472.59    110.46 o 
   8   8   5       57.31      131.39     73.58 o 
   9   8   5       49.42       39.91     96.57 o 
 -10   9   5       10.88      141.40    141.65 o 
  -9   9   5     1804.95     1977.66    167.66 o 
  -8   9   5     1168.15     1117.98    115.14 o 
  -7   9   5      201.75      219.32     47.11 o 
  -6   9   5       34.92      106.96     70.92 o 
  -5   9   5     3095.52     3150.36    100.80 o 
  -4   9   5      148.28      154.34     30.38 o 
  -3   9   5      372.68      487.31     43.00 o 
  -2   9   5     1144.97     1022.89     41.29 o 
  -1   9   5    19947.49    19778.22    210.28 o 
   0   9   5     1270.34     1566.54     35.07 o 
   1   9   5     1279.63     1158.92     35.06 o 
   2   9   5     5773.31     5735.69    109.83 o 
   3   9   5      371.53      387.10     37.60 o 
   4   9   5     3182.64     2826.44    110.63 o 
   5   9   5        3.21       44.09     35.03 o 
   6   9   5     2818.87     3111.30    119.22 o 
   7   9   5      137.44      127.60     55.80 o 
   8   9   5      424.90      515.67    111.50 o 
   9   9   5      195.63       82.54    105.77 o 
 -10  10   5      107.74       45.98    123.11 o 
  -9  10   5      230.73      256.87     74.50 o 
  -8  10   5     2565.34     2601.25    150.66 o 
  -7  10   5     1285.49     1180.90     81.60 o 
  -6  10   5     4893.28     5156.13    178.14 o 
  -5  10   5     2350.44     2395.89     99.03 o 
  -4  10   5       54.60       68.79     33.20 o 
  -3  10   5     7714.83     7888.45    163.33 o 
  -2  10   5    17410.64    17416.58    280.41 o 
  -1  10   5     1054.36     1272.28     33.61 o 
   0  10   5     8210.41     7984.12     92.32 o 
   1  10   5     1649.55     1773.76     39.73 o 
   2  10   5      142.45      264.03     29.51 o 
   3  10   5     7067.56     7185.02    132.64 o 
   4  10   5      582.69      532.46     59.64 o 
   5  10   5    30888.58    29440.78    526.13 o 
   6  10   5     4151.40     4229.78    233.39 o 
   7  10   5      385.44      353.72     63.65 o 
   8  10   5     2635.22     2940.28    318.85 o 
   9  10   5     1380.02     1560.95    174.08 o 
 -10  11   5     1029.23      683.54    181.63 o 
  -9  11   5       19.04      132.97     74.93 o 
  -8  11   5     1898.06     2181.52    127.23 o 
  -7  11   5       84.40      133.98     97.35 o 
  -6  11   5     5921.42     5709.57    228.60 o 
  -5  11   5     9882.29     9328.55    283.72 o 
  -4  11   5     1352.73     1286.72     68.41 o 
  -3  11   5    11127.19    11276.62    182.44 o 
  -2  11   5    24575.84    25745.29    337.53 o 
  -1  11   5     8609.41     8550.25    107.10 o 
   0  11   5    25349.74    27438.15    257.46 o 
   1  11   5     3952.04     3656.94     66.80 o 
   2  11   5     6509.92     6583.43    121.94 o 
   3  11   5     6443.31     5942.33    117.43 o 
   4  11   5     3399.77     3287.36    127.20 o 
   5  11   5       88.40      152.92     82.03 o 
   6  11   5     1004.04     1045.69    123.05 o 
   7  11   5      904.69      947.71     84.98 o 
   8  11   5     5309.12     5449.62    253.83 o 
   9  11   5      688.20      692.75    140.46 o 
 -10  12   5      100.33       46.03    136.60 o 
  -9  12   5     1016.03     1270.67    196.51 o 
  -8  12   5     5043.16     4801.44    324.01 o 
  -7  12   5     2944.01     2765.64    581.62 o 
  -6  12   5     3860.94     3610.77    187.71 o 
  -5  12   5      276.29      297.13     73.31 o 
  -4  12   5     5203.34     5047.24    131.46 o 
  -3  12   5    11428.66    11857.62    182.51 o 
  -2  12   5     1138.75      996.55     42.20 o 
  -1  12   5     5729.59     5883.67     82.53 o 
   0  12   5     2718.05     2666.84     63.62 o 
   1  12   5    10999.51     9825.73    121.22 o 
   2  12   5    10823.15    10583.88    170.82 o 
   3  12   5     2789.33     2760.86     76.41 o 
   4  12   5     2366.85     2024.85     84.82 o 
   5  12   5     1878.59     1893.39    139.22 o 
   6  12   5     1457.75     1495.47    174.64 o 
   7  12   5     2402.74     2126.07    163.04 o 
   8  12   5        3.64       70.14     88.04 o 
   9  12   5      417.07      526.14    131.56 o 
 -10  13   5       24.83       51.43    140.17 o 
  -9  13   5     1449.02     1580.47    212.37 o 
  -8  13   5      232.55      273.01    114.52 o 
  -7  13   5     1828.53     1644.02    216.65 o 
  -6  13   5      441.04      643.22    101.37 o 
  -5  13   5      628.79      595.94     90.65 o 
  -4  13   5      969.07     1146.34     81.33 o 
  -3  13   5      276.16      341.47     25.22 o 
  -2  13   5    15311.83    14727.10    213.01 o 
  -1  13   5    21052.79    20940.04    225.10 o 
   0  13   5      264.83      300.72     21.87 o 
   1  13   5      504.72      602.18     26.59 o 
   2  13   5     1446.64     1600.06     71.69 o 
   3  13   5      377.22      353.01     37.88 o 
   4  13   5     2583.70     2525.84     95.40 o 
   5  13   5     1662.24     1602.95     83.80 o 
   6  13   5     1694.37     1633.51     93.41 o 
   7  13   5      146.13      227.34     76.53 o 
   8  13   5       14.50        5.72     87.37 o 
   9  13   5      904.79      777.65    114.61 o 
 -10  14   5       51.91       34.31    140.74 o 
  -9  14   5       70.24       77.69    129.37 o 
  -8  14   5     1129.50     1100.66    170.06 o 
  -7  14   5     1805.76     1802.33    187.97 o 
  -6  14   5     4103.73     4219.20    201.58 o 
  -5  14   5      305.56      268.68     74.20 o 
  -4  14   5      442.63      343.98     55.81 o 
  -3  14   5     2295.29     2573.50     57.94 o 
  -2  14   5     7252.28     7223.10    125.59 o 
  -1  14   5     3093.01     3235.47     59.74 o 
   0  14   5     4395.34     4644.82     74.09 o 
   1  14   5      530.61      422.47     23.57 o 
   2  14   5      572.15      501.12     37.97 o 
   3  14   5     5976.12     6398.57    127.50 o 
   4  14   5      604.92      515.14     43.10 o 
   5  14   5       80.70      151.02     46.75 o 
   6  14   5      152.28      140.52     61.13 o 
   7  14   5     2687.56     2401.01    169.17 o 
   8  14   5      539.48      554.04     93.79 o 
   9  14   5      757.83      705.47    111.84 o 
 -10  15   5     1355.11     1517.92    226.91 o 
  -9  15   5      141.25      140.50    175.71 o 
  -8  15   5      482.51      363.96    129.15 o 
  -7  15   5      169.47      142.60     98.59 o 
  -6  15   5      821.83      818.39    112.13 o 
  -5  15   5     6910.18     6605.20    242.43 o 
  -4  15   5     1191.04     1242.02    107.87 o 
  -3  15   5     3024.57     2840.64     68.99 o 
  -2  15   5       12.75       67.93     23.52 o 
  -1  15   5     2212.27     2208.54     53.65 o 
   0  15   5     7685.86     6863.83     96.91 o 
   1  15   5     4566.26     4766.82     92.24 o 
   2  15   5     2516.34     2798.69     77.87 o 
   3  15   5     9213.57     9502.41    167.13 o 
   4  15   5     1298.58     1413.09    113.79 o 
   5  15   5    11932.63    11596.95    236.89 o 
   6  15   5      900.03      814.27     79.90 o 
   7  15   5      204.32      192.50     63.32 o 
   8  15   5     2192.77     2068.91    124.94 o 
   9  15   5      479.34      419.20    104.11 o 
 -10  16   5      168.79       58.51    131.49 o 
  -9  16   5     1761.15     1947.14    231.15 o 
  -8  16   5     1123.75      994.52    174.60 o 
  -7  16   5     1089.00     1117.53    166.37 o 
  -6  16   5     1627.80     1406.86    161.70 o 
  -5  16   5       98.35      119.93     67.94 o 
  -4  16   5     6850.62     6717.02    175.08 o 
  -3  16   5     6748.00     6474.59    118.13 o 
  -2  16   5     2668.74     2557.36     74.70 o 
  -1  16   5       97.97      119.41     19.03 o 
   0  16   5     3515.20     3834.53     67.74 o 
   1  16   5    13928.13    13529.11    186.13 o 
   2  16   5    13024.92    12314.27    197.31 o 
   3  16   5     6713.08     6675.50    134.11 o 
   4  16   5     1428.06     1481.37     64.71 o 
   5  16   5      439.52      458.92     59.13 o 
   6  16   5     1897.33     1909.87    106.30 o 
   7  16   5      898.90      925.05     90.19 o 
   8  16   5        7.54       40.18     64.89 o 
   9  16   5      641.53      588.57    105.72 o 
  -9  17   5     2564.42     2462.63    252.86 o 
  -8  17   5      677.95      427.11    137.86 o 
  -7  17   5      933.01      741.31    145.29 o 
  -6  17   5     1567.25     1329.52    159.69 o 
  -5  17   5      100.44      116.66     67.67 o 
  -4  17   5      165.34      127.50     45.51 o 
  -3  17   5      473.72      559.48     39.40 o 
  -2  17   5     4756.37     4271.73    101.00 o 
  -1  17   5    32353.52    31740.10    394.65 o 
   0  17   5     1382.98     1187.28     38.70 o 
   1  17   5       93.08       95.47     19.64 o 
   2  17   5     1094.75     1183.48     41.85 o 
   3  17   5     1563.30     1570.16     64.85 o 
   4  17   5    22922.64    21670.63    320.47 o 
   5  17   5     1660.54     1740.22    114.59 o 
   6  17   5      708.19      725.98     77.39 o 
   7  17   5      883.97      733.34     85.97 o 
   8  17   5      132.75        7.03     67.32 o 
   9  17   5     1506.68     1499.17    139.62 o 
  -9  18   5      936.55      838.47    184.33 o 
  -8  18   5      277.01      253.75    124.28 o 
  -7  18   5       18.61      108.95    106.02 o 
  -6  18   5     3612.27     3835.14    275.42 o 
  -5  18   5       71.80       71.50     73.67 o 
  -4  18   5     3729.03     3818.15    106.35 o 
  -3  18   5       17.29       82.30     32.11 o 
  -2  18   5     1429.99     1383.84     62.60 o 
  -1  18   5      304.24      437.69     30.74 o 
   0  18   5     1361.83     1390.88     42.59 o 
   1  18   5     4083.97     3892.50     74.04 o 
   2  18   5     6350.03     5740.03     97.48 o 
   3  18   5      997.18      972.80     54.32 o 
   4  18   5       18.28      145.31     36.93 o 
   5  18   5     8726.24     8188.65    393.18 o 
   6  18   5      214.65      321.26     66.53 o 
   7  18   5     1752.14     1671.27    152.34 o 
   8  18   5      132.81      167.62    103.03 o 
   9  18   5      290.43      427.16    103.34 o 
  -9  19   5       16.48       77.29    264.23 o 
  -8  19   5      101.94      248.74    158.91 o 
  -7  19   5      613.85      691.31    148.15 o 
  -6  19   5       35.94      139.63     92.43 o 
  -5  19   5     1513.99     1490.81    135.82 o 
  -4  19   5       14.77       40.15     33.80 o 
  -3  19   5     2567.21     2560.72    106.03 o 
  -2  19   5     5043.54     5300.29    124.45 o 
  -1  19   5     1703.33     1945.20     56.65 o 
   0  19   5     4643.37     4978.21     86.71 o 
   1  19   5     2354.72     2345.33     58.02 o 
   2  19   5      843.17      974.27     51.15 o 
   3  19   5     2669.04     2444.55    102.33 o 
   4  19   5      215.63      113.32     49.46 o 
   5  19   5        4.79       93.02     60.27 o 
   6  19   5      514.94      508.43     75.02 o 
   7  19   5      142.20      -13.20     59.98 o 
   8  19   5     1550.45     1575.96    119.19 o 
   9  19   5       93.73       88.36     90.60 o 
  -9  20   5      880.00      899.58    187.20 o 
  -8  20   5     1738.23     1768.14    233.24 o 
  -7  20   5     1512.65     1471.76    235.60 o 
  -6  20   5      867.42      612.79    128.00 o 
  -5  20   5     1202.58     1348.58    131.99 o 
  -4  20   5     8450.07     8603.06    249.11 o 
  -3  20   5     3377.51     3527.44    160.98 o 
  -2  20   5     1456.02     1706.69    137.32 o 
  -1  20   5        1.31       17.75     21.25 o 
   0  20   5     1917.02     1775.32     69.79 o 
   1  20   5     9729.89     9217.03    132.49 o 
   2  20   5     9287.99     9533.88    184.48 o 
   3  20   5     1408.20     1438.66     65.84 o 
   4  20   5      524.11      417.80     63.67 o 
   5  20   5      356.98      468.17     77.42 o 
   6  20   5     1866.41     1999.06    115.14 o 
   7  20   5     1710.03     1893.83    154.06 o 
   8  20   5       11.14       76.24     71.99 o 
  -9  21   5     1724.31     1901.96    243.47 o 
  -8  21   5      131.27      -51.69    106.90 o 
  -7  21   5     3024.00     3171.75    251.68 o 
  -6  21   5     3116.49     3029.90    229.39 o 
  -5  21   5      634.28      651.52    110.93 o 
  -4  21   5      390.42      355.65     54.17 o 
  -3  21   5      469.51      502.91     69.69 o 
  -2  21   5     9883.94    10088.81    224.68 o 
  -1  21   5    27939.23    28081.56    360.12 o 
   0  21   5     2164.98     2164.07     59.70 o 
   1  21   5        9.06       28.09     20.05 o 
   2  21   5      926.78     1014.80     60.77 o 
   3  21   5     1793.38     1839.90     79.01 o 
   4  21   5     5162.86     5459.52    147.03 o 
   5  21   5     1423.15     1280.57    104.83 o 
   6  21   5      883.93      826.87     88.28 o 
   7  21   5     1317.64     1531.19    115.04 o 
   8  21   5      159.19      108.51     77.75 o 
  -9  22   5     1051.30     1570.05    227.55 o 
  -8  22   5        4.52       89.80    125.30 o 
  -7  22   5        0.49       -9.67    102.66 o 
  -6  22   5     1386.45     1431.03    178.22 o 
  -5  22   5       38.44      -24.46    167.88 o 
  -4  22   5     8951.66     8882.97    214.70 o 
  -3  22   5      702.98      681.21     55.81 o 
  -2  22   5       16.96      159.77     42.21 o 
  -1  22   5     1342.55     1541.63     63.31 o 
   0  22   5      187.45      150.52     27.05 o 
   1  22   5     6403.60     6333.26    101.49 o 
   2  22   5     9095.09     8532.53    239.61 o 
   3  22   5      511.45      509.80    147.58 o 
   4  22   5      128.68      190.45     48.48 o 
   5  22   5       98.60      248.79     65.89 o 
   6  22   5     1089.06     1046.59     96.14 o 
   7  22   5     2735.19     2798.22    144.05 o 
   8  22   5       58.85       80.72     76.39 o 
  -9  23   5       95.29       63.18    139.75 o 
  -8  23   5       33.46       95.82    131.25 o 
  -7  23   5      111.61      341.17    152.33 o 
  -6  23   5       15.57       34.98    100.05 o 
  -5  23   5      523.91      485.06     89.36 o 
  -4  23   5       44.20      168.03     46.01 o 
  -3  23   5     3586.50     3506.24    118.95 o 
  -2  23   5      221.57      180.35     47.91 o 
  -1  23   5        3.39       23.81     26.66 o 
   0  23   5      527.09      517.86     38.06 o 
   1  23   5      653.37      705.70     41.16 o 
   2  23   5       50.46       92.11     36.60 o 
   3  23   5      618.26      385.31     55.97 o 
   4  23   5     1201.29     1244.38     86.71 o 
   5  23   5      155.71      146.66     52.06 o 
   6  23   5       53.03      110.45     62.53 o 
   7  23   5      126.08      137.86     75.44 o 
   8  23   5      137.80       82.46     76.66 o 
  -9  24   5      450.89      639.47    186.66 o 
  -8  24   5      410.88      405.29    151.73 o 
  -7  24   5      402.51      316.33    130.43 o 
  -6  24   5     1638.42     1746.65    197.00 o 
  -5  24   5     1644.75     1586.69    120.86 o 
  -4  24   5     1998.96     1938.62    149.50 o 
  -3  24   5      342.49      423.43     61.61 o 
  -2  24   5        2.83       24.25     49.19 o 
  -1  24   5      193.53      199.70     33.48 o 
   0  24   5     2751.65     2484.54     71.15 o 
   1  24   5     8778.54     8457.04    161.61 o 
   2  24   5    12175.67    11515.08    195.89 o 
   3  24   5     2026.01     1936.32    199.73 o 
   4  24   5        4.29       68.01     51.04 o 
   5  24   5       13.91      -37.04     50.02 o 
   6  24   5      984.38     1006.14    109.77 o 
   7  24   5      964.72      823.98    101.91 o 
   8  24   5       23.07      -27.85     74.81 o 
  -8  25   5      199.80      -39.52    130.54 o 
  -7  25   5     2366.30     2727.49    248.11 o 
  -6  25   5     3065.53     2767.82    233.43 o 
  -5  25   5       11.81      102.68     66.71 o 
  -4  25   5      725.89      831.22     69.05 o 
  -3  25   5      266.77      177.37     54.11 o 
  -2  25   5     5575.41     5592.13    164.37 o 
  -1  25   5    19548.04    19190.31    294.43 o 
   0  25   5     2571.07     2456.09     79.34 o 
   1  25   5        6.90       55.12     29.26 o 
   2  25   5     1034.91     1072.33     65.39 o 
   3  25   5      803.11      865.75     82.39 o 
   4  25   5    11115.67    10689.54    253.03 o 
   5  25   5     1793.17     1867.96    129.01 o 
   6  25   5      485.24      510.87     91.41 o 
   7  25   5      406.51      460.70    102.28 o 
   8  25   5        3.24        9.26     87.78 o 
  -8  26   5      230.31      165.33    146.90 o 
  -7  26   5       79.29      435.96    166.91 o 
  -6  26   5     2230.16     2883.49    253.63 o 
  -5  26   5      831.48      791.39     75.85 o 
  -4  26   5     7602.88     7736.08    283.88 o 
  -3  26   5     4116.22     4279.29    149.17 o 
  -2  26   5      177.96      199.99     50.41 o 
  -1  26   5     2986.67     3322.38     91.99 o 
   0  26   5        7.28       13.37     30.61 o 
   1  26   5     6538.44     6316.13    118.99 o 
   2  26   5     5760.66     5739.41    140.22 o 
   3  26   5      117.46      222.25     55.86 o 
   4  26   5     1002.97     1100.47     87.53 o 
   5  26   5       59.13      104.08     57.88 o 
   6  26   5     1677.85     1822.05    177.65 o 
   7  26   5     5374.94     5838.32    231.39 o 
   8  26   5      154.69      199.33    100.64 o 
  -8  27   5      144.89      222.30    137.17 o 
  -7  27   5     3328.68     3314.35    272.67 o 
  -6  27   5      784.83     1150.48    274.98 o 
  -5  27   5      841.91      995.59    100.45 o 
  -4  27   5        1.47      133.71     59.60 o 
  -3  27   5       96.70      131.09     52.12 o 
  -2  27   5      198.50      207.59     54.41 o 
  -1  27   5     1616.83     1877.81     72.25 o 
   0  27   5       20.18      -22.80     30.48 o 
   1  27   5     1092.29     1051.09     55.32 o 
   2  27   5        2.47       13.54     38.79 o 
   3  27   5      857.81     1076.80    121.62 o 
   4  27   5     1072.25     1161.89     97.38 o 
   5  27   5     1061.79     1020.44     94.04 o 
   6  27   5        2.76      -57.68     75.09 o 
   7  27   5      123.93       97.69     90.04 o 
  -8  28   5       20.09        2.91    157.87 o 
  -7  28   5      144.40      279.89    163.46 o 
  -6  28   5      216.51      449.68    132.41 o 
  -5  28   5     2943.46     2513.07    240.97 o 
  -4  28   5     1620.43     1669.51    174.96 o 
  -3  28   5      386.56      367.65     67.86 o 
  -2  28   5      224.41      226.03     56.20 o 
  -1  28   5      140.99      106.12     35.17 o 
   0  28   5      431.90      358.21     42.66 o 
   1  28   5     1269.67     1216.58     63.08 o 
   2  28   5      900.59      923.73    128.58 o 
   3  28   5       10.03       44.06     54.00 o 
   4  28   5       22.23       71.85     56.46 o 
   5  28   5        2.21       27.07     60.00 o 
   6  28   5       49.17      -41.16     73.87 o 
   7  28   5      635.32      728.33    120.60 o 
  -8  29   5       66.05      -42.48    131.48 o 
  -7  29   5     1800.01     1750.30    225.33 o 
  -6  29   5     1866.36     1775.16    213.31 o 
  -5  29   5      787.15      842.33    109.05 o 
  -4  29   5      132.08      240.35     70.98 o 
  -3  29   5     1967.60     2077.08    114.44 o 
  -2  29   5     4129.18     3824.74    155.90 o 
  -1  29   5    11475.75    11402.39    203.87 o 
   0  29   5      616.24      595.40     50.47 o 
   1  29   5      129.65       52.28     41.87 o 
   2  29   5      209.86      184.38     45.63 o 
   3  29   5     1184.93      981.98     85.76 o 
   4  29   5     6133.55     6394.26    194.67 o 
   5  29   5     2005.72     1842.98    117.85 o 
   6  29   5      122.45      245.67     90.17 o 
   7  29   5       12.75      -14.20     87.56 o 
  -7  30   5      290.47      272.63    199.72 o 
  -6  30   5     1539.66     1666.23    340.39 o 
  -5  30   5      628.80      611.61    113.72 o 
  -4  30   5     4294.64     4097.46    176.05 o 
  -3  30   5     5393.98     5571.78    181.84 o 
  -2  30   5      367.44      404.71    102.56 o 
  -1  30   5     1049.83     1338.17     65.04 o 
   0  30   5      101.09       86.29     38.31 o 
   1  30   5     6703.48     6296.36    275.55 o 
   2  30   5     8354.55     8307.84    322.54 o 
   3  30   5       61.14       22.27     54.62 o 
   4  30   5      145.09      331.40    142.96 o 
   5  30   5       12.00      -38.54     59.98 o 
   6  30   5     1418.63     1370.44    107.17 o 
   7  30   5     3248.91     3286.70    192.97 o 
  -7  31   5     1276.31     1318.94    214.60 o 
  -6  31   5     1877.70     1777.69    218.90 o 
  -5  31   5      345.84      272.71    134.20 o 
  -4  31   5     1074.26     1201.89    110.55 o 
  -3  31   5      390.96      410.28     77.41 o 
  -2  31   5      996.69     1047.73    150.22 o 
  -1  31   5     2139.09     2106.61     94.55 o 
   0  31   5      556.04      468.24     55.21 o 
   1  31   5      170.58      180.25     46.43 o 
   2  31   5     1328.21     1153.36    139.26 o 
   3  31   5     1176.62     1035.13     90.88 o 
   4  31   5     3838.02     4010.88    160.09 o 
   5  31   5     1035.95     1231.91    108.72 o 
   6  31   5       22.58      118.11     69.92 o 
   7  31   5       13.90      -43.22     91.75 o 
  -7  32   5       14.84       49.20    130.00 o 
  -6  32   5      343.24      297.99    140.67 o 
  -5  32   5      512.54      436.28    159.80 o 
  -4  32   5      238.36      259.00     78.16 o 
  -3  32   5       12.51       18.52     60.25 o 
  -2  32   5      860.51      829.93     91.50 o 
  -1  32   5       40.55       -2.39     41.89 o 
   0  32   5        7.26       84.13     45.26 o 
   1  32   5      626.84      568.35     59.12 o 
   2  32   5      348.14      212.52     63.81 o 
   3  32   5       12.10       33.17     57.84 o 
   4  32   5       22.77       92.11     64.90 o 
   5  32   5      549.32      453.60     87.39 o 
   6  32   5        7.50       30.30     68.27 o 
  -7  33   5     1261.55      750.80    191.29 o 
  -6  33   5      536.71      507.57    101.32 o 
  -5  33   5       90.97       88.34     72.74 o 
  -4  33   5      145.01      130.58     92.98 o 
  -3  33   5      445.96      642.21    167.53 o 
  -2  33   5     1337.19     1063.60    101.21 o 
  -1  33   5     4597.42     4100.54    132.87 o 
   0  33   5      153.96       93.39     44.75 o 
   1  33   5      219.22      256.49     62.95 o 
   2  33   5      266.78      124.15     62.68 o 
   3  33   5      454.20      271.17     62.24 o 
   4  33   5     3283.77     3000.47    145.38 o 
   5  33   5      772.73      568.76     94.16 o 
   6  33   5      474.51      553.19     96.57 o 
  -6  34   5      236.19      314.96    136.87 o 
  -5  34   5      736.93      888.74    170.12 o 
  -4  34   5     6107.09     6309.56    347.83 o 
  -3  34   5     2566.37     2452.58    266.91 o 
  -2  34   5      280.72      105.19    101.95 o 
  -1  34   5     1755.22     1923.33    125.57 o 
   0  34   5       68.37       37.19     44.97 o 
   1  34   5     4222.38     4266.68    251.58 o 
   2  34   5     3648.41     3432.75    150.93 o 
   3  34   5      124.02       24.25     64.33 o 
   4  34   5       79.73      130.13     71.96 o 
   5  34   5      331.38      523.20     93.00 o 
   6  34   5     1084.44     1314.12    113.84 o 
  -6  35   5     2698.24     3150.27    186.49 o 
  -5  35   5     1332.03     1722.70    224.25 o 
  -4  35   5      603.04      704.03    106.42 o 
  -3  35   5      430.24      468.59     88.04 o 
  -2  35   5     1418.06     1629.28    120.98 o 
  -1  35   5     2078.93     2765.69    165.43 o 
   0  35   5     1456.61     1463.11     82.44 o 
   1  35   5        0.15      115.79     57.83 o 
   2  35   5      208.96      272.20     71.22 o 
   3  35   5     1476.68     1558.93    116.41 o 
   4  35   5     2475.95     2643.51    145.93 o 
   5  35   5      538.74      406.75     90.73 o 
  -6  36   5      250.67       54.01     89.94 o 
  -5  36   5      131.37       63.35     86.11 o 
  -4  36   5       79.37        1.91     76.54 o 
  -3  36   5     1050.66      874.56    106.91 o 
  -2  36   5     1240.28     1272.28    114.47 o 
  -1  36   5       29.35       67.40     97.12 o 
   0  36   5      359.47      373.45     56.39 o 
   1  36   5      253.19      372.41     70.87 o 
   2  36   5       37.61       72.09     66.36 o 
   3  36   5      271.26      294.37     79.16 o 
   4  36   5       13.80       98.91     86.28 o 
   5  36   5     1090.95     1422.52    128.74 o 
  -5  37   5       10.11       42.94     88.60 o 
  -4  37   5       32.02        3.10     78.24 o 
  -3  37   5     1152.11     1138.75    205.03 o 
  -2  37   5      145.58        6.31     79.43 o 
  -1  37   5     2156.82     2167.00    201.82 o 
   0  37   5      130.39       85.55     75.60 o 
   1  37   5      275.72      283.69    104.64 o 
   2  37   5      337.87      408.63     80.23 o 
   3  37   5       26.81      -33.46     67.37 o 
   4  37   5     1023.49      876.76    109.10 o 
   5  37   5      165.72      112.90     96.66 o 
  -5  38   5      463.02      339.39    103.15 o 
  -4  38   5     3905.00     3854.83    231.63 o 
  -3  38   5     1173.53     1282.03    203.83 o 
  -2  38   5      366.63      525.87    104.66 o 
  -1  38   5        9.51       28.88     96.50 o 
   0  38   5       13.53        7.12     48.58 o 
   1  38   5     2912.33     2952.36    334.94 o 
   2  38   5     2491.32     2084.49    146.31 o 
   3  38   5      114.26       34.45     69.65 o 
   4  38   5      879.45     1293.16    227.87 o 
  -5  39   5     1251.06     1535.42    150.28 o 
  -4  39   5     1428.41     1744.29    148.93 o 
  -3  39   5      241.86      114.59     95.94 o 
  -2  39   5       81.45       96.59    163.03 o 
  -1  39   5     1029.67      871.27    151.42 o 
   0  39   5     1170.04     1453.70    168.74 o 
   1  39   5        7.24       53.58     74.71 o 
   2  39   5      435.63      317.67     80.99 o 
   3  39   5     1554.34     1457.80    120.94 o 
   4  39   5     2876.14     3542.92    177.63 o 
  -4  40   5       51.82       22.35     85.54 o 
  -3  40   5      892.83     1094.10    140.20 o 
  -2  40   5     1295.31     1207.72    137.43 o 
  -1  40   5       41.66      -33.33    106.00 o 
   0  40   5      320.12      442.15     78.09 o 
   1  40   5      473.76      859.80     95.75 o 
   2  40   5      385.26      314.97     80.74 o 
   3  40   5     1343.60     1235.14    116.58 o 
  -3  41   5     1469.13     1638.30    166.50 o 
  -2  41   5        4.74      -76.84    102.70 o 
  -1  41   5       12.46     -109.15     98.69 o 
   0  41   5      558.43      697.85    151.51 o 
   1  41   5      605.09      663.96     92.13 o 
   2  41   5      191.00      173.23     79.65 o 
   3  41   5       78.36       60.24     79.06 o 
  -3  42   5      461.24      262.21    130.35 o 
  -2  42   5        3.52      -59.28    106.54 o 
  -1  42   5      810.94      906.53    160.68 o 
   0  42   5        3.97        9.28    163.01 o 
   1  42   5      729.42      370.87    107.90 o 
   2  42   5     1209.22      918.61    105.60 o 
  -2  43   5     1359.69     1401.09    192.74 o 
  -1  43   5     1851.95     1992.75    305.78 o 
   0  43   5      898.15     1085.09    263.85 o 
   1  43   5      162.93       -1.87    105.48 o 
 -10   0   6     1438.08     1131.67    260.36 o 
  -9   0   6      141.32      299.84    123.28 o 
  -8   0   6     1022.25     1141.26    154.21 o 
  -7   0   6      761.52      713.14    102.00 o 
  -6   0   6     6478.57     6771.18    232.31 o 
  -5   0   6     8454.22     7805.63    281.65 o 
  -4   0   6     1323.58     1506.87     81.36 o 
  -3   0   6     5060.20     4811.62    187.18 o 
  -2   0   6      160.97      233.07     31.01 o 
  -1   0   6    19579.07    19530.48    254.38 o 
   0   0   6    36812.22    33993.49    509.42 o 
   1   0   6       82.81       18.89     26.79 o 
   2   0   6     8209.64     7873.51    192.42 o 
   3   0   6     1213.40     1134.61     78.82 o 
   4   0   6      120.52      150.08     42.65 o 
   5   0   6    10380.19     9565.95    332.01 o 
   6   0   6     1072.21      980.08    192.06 o 
   7   0   6     4530.36     4191.33    429.73 o 
   8   0   6     2785.68     2909.60    221.33 o 
   9   0   6       67.15      116.17    118.49 o 
 -10   1   6       18.57       77.90    124.45 o 
  -9   1   6     1787.60     1568.68    151.67 o 
  -8   1   6     6139.65     5791.33    185.79 o 
  -7   1   6      634.12      638.64     71.43 o 
  -6   1   6      844.29      651.13     63.50 o 
  -5   1   6      831.87      887.82     68.70 o 
  -4   1   6     1888.06     1929.67     63.89 o 
  -3   1   6    14563.87    14202.94    270.20 o 
  -2   1   6     3558.36     3082.64     58.39 o 
  -1   1   6    14050.43    14515.33    151.12 o 
   0   1   6    22529.25    23526.41    259.02 o 
   1   1   6      849.70      845.00     30.50 o 
   2   1   6    23981.72    24085.02    318.35 o 
   3   1   6     7956.78     7878.31    133.32 o 
   4   1   6      728.94      724.60     64.79 o 
   5   1   6     4583.19     4234.19    174.38 o 
   6   1   6      654.57      626.40     77.38 o 
   7   1   6      482.32      627.11     85.49 o 
   8   1   6      773.03      595.98     96.90 o 
   9   1   6      298.36      225.68     85.64 o 
 -10   2   6       32.05       76.48    121.61 o 
  -9   2   6        9.73      117.48     90.55 o 
  -8   2   6        0.16       21.60     61.34 o 
  -7   2   6       67.76      108.93     56.93 o 
  -6   2   6     7408.11     7530.15    223.07 o 
  -5   2   6      272.88      321.12     50.69 o 
  -4   2   6     2174.83     2377.86    116.88 o 
  -3   2   6       63.61       75.84     32.67 o 
  -2   2   6      918.15      906.24     32.08 o 
  -1   2   6     2159.02     2300.21     41.30 o 
   0   2   6     4178.40     3961.21     69.28 o 
   1   2   6    18759.52    19613.49    222.39 o 
   2   2   6     1451.91     1479.27     61.70 o 
   3   2   6       38.03       72.91     25.35 o 
   4   2   6      221.09      210.65     45.15 o 
   5   2   6      799.18      825.52     77.17 o 
   6   2   6        0.21      -57.39     48.22 o 
   7   2   6      954.34      997.21    100.43 o 
   8   2   6       83.75      144.39     72.93 o 
   9   2   6        5.32       79.87     80.23 o 
 -10   3   6       77.16      164.06    107.86 o 
  -9   3   6      507.57      637.89    248.21 o 
  -8   3   6     1333.91     1391.83    104.32 o 
  -7   3   6      397.04      279.60     64.68 o 
  -6   3   6      980.65     1203.69     84.79 o 
  -5   3   6      638.03      826.98     65.72 o 
  -4   3   6        7.86       13.85     26.94 o 
  -3   3   6     8519.27     8370.32    185.59 o 
  -2   3   6      286.87      252.65     28.32 o 
  -1   3   6    18811.73    19292.00    193.04 o 
   0   3   6     2768.21     2845.45     51.98 o 
   1   3   6     4479.76     4465.55     71.85 o 
   2   3   6    12937.57    12743.97    188.55 o 
   3   3   6    11151.75    10904.67    202.58 o 
   4   3   6      724.91      757.64     66.60 o 
   5   3   6     1991.53     1864.29     86.04 o 
   6   3   6      143.22      162.71     57.69 o 
   7   3   6       38.86      140.36     67.11 o 
   8   3   6      798.37      858.69    103.69 o 
   9   3   6       33.59      106.51     80.07 o 
 -10   4   6      948.56      859.81    139.25 o 
  -9   4   6       18.65       26.54     85.65 o 
  -8   4   6      216.57      260.93     89.27 o 
  -7   4   6     1253.11     1241.47    137.15 o 
  -6   4   6    12324.76    12497.54    260.79 o 
  -5   4   6     6941.14     7389.89    177.35 o 
  -4   4   6      872.01     1038.21     56.87 o 
  -3   4   6     4783.39     4712.29    123.09 o 
  -2   4   6      771.31      845.62     39.33 o 
  -1   4   6    18910.12    19343.78    207.19 o 
   0   4   6    22035.61    20853.75    209.84 o 
   1   4   6     1345.62     1489.31     39.42 o 
   2   4   6    11109.20    11159.44    170.72 o 
   3   4   6     1593.56     1476.89     52.34 o 
   4   4   6      527.52      465.20     57.91 o 
   5   4   6    10419.20    10588.08    272.75 o 
   6   4   6      450.00      306.24     65.80 o 
   7   4   6     8669.34     8537.58    246.35 o 
   8   4   6     2475.58     2870.51    155.13 o 
   9   4   6        9.62        1.76     78.24 o 
 -10   5   6       82.02       51.21    103.14 o 
  -9   5   6     1999.67     1854.19    164.12 o 
  -8   5   6     5457.40     5396.34    233.20 o 
  -7   5   6      323.90      241.06     64.80 o 
  -6   5   6     1695.52     1823.03     98.58 o 
  -5   5   6       10.36       80.06     39.94 o 
  -4   5   6     7426.90     7759.51    150.05 o 
  -3   5   6    28749.06    28681.38    437.44 o 
  -2   5   6     3746.22     3704.34     83.16 o 
  -1   5   6     8777.24     9067.93    139.16 o 
   0   5   6     3067.74     2944.62     50.10 o 
   1   5   6    13201.00    12606.74    166.89 o 
   2   5   6    16296.10    15576.23    222.39 o 
   3   5   6     5495.45     5781.91    109.55 o 
   4   5   6     1456.33     1463.13     85.62 o 
   5   5   6     9296.44     9227.75    204.28 o 
   6   5   6     2378.55     2232.66    119.96 o 
   7   5   6      826.41      847.53     93.11 o 
   8   5   6     1870.39     1962.03    136.56 o 
   9   5   6      134.98      168.58     88.31 o 
 -10   6   6      127.99       90.65    103.27 o 
  -9   6   6        7.02       -5.23     89.07 o 
  -8   6   6      120.66      193.28     86.93 o 
  -7   6   6     1861.25     1735.96    121.95 o 
  -6   6   6     8749.13     9322.74    218.17 o 
  -5   6   6     2785.73     2861.07    109.67 o 
  -4   6   6     1061.25     1123.42     85.97 o 
  -3   6   6        0.34      115.96     40.70 o 
  -2   6   6     4585.78     4483.46     94.60 o 
  -1   6   6     4261.92     3957.77     61.73 o 
   0   6   6     1112.33     1010.83     29.74 o 
   1   6   6      363.52      454.35     28.69 o 
   2   6   6     2793.95     2945.85     71.61 o 
   3   6   6     1753.57     1784.06     83.23 o 
   4   6   6     5782.59     5044.53    151.69 o 
   5   6   6      991.44     1189.56    139.31 o 
   6   6   6      665.64      587.29     96.35 o 
   7   6   6      287.24      412.70     78.88 o 
   8   6   6      260.46      221.92     80.26 o 
   9   6   6      619.38      714.61    109.56 o 
 -10   7   6      262.49      174.43    113.92 o 
  -9   7   6       90.56      170.99     96.51 o 
  -8   7   6     1316.73     1180.50    219.13 o 
  -7   7   6        7.29       42.45     72.74 o 
  -6   7   6      123.21      174.90     53.04 o 
  -5   7   6     2994.60     2793.59    108.07 o 
  -4   7   6      837.07      729.23     58.51 o 
  -3   7   6      260.32      430.08     47.53 o 
  -2   7   6      573.02      748.67     38.86 o 
  -1   7   6    12483.86    13788.20    150.08 o 
   0   7   6      302.51      352.74     20.68 o 
   1   7   6     1503.39     1463.52     46.66 o 
   2   7   6     2810.68     2912.72     73.71 o 
   3   7   6     6305.29     6353.13    118.33 o 
   4   7   6       52.05       58.79     41.99 o 
   5   7   6       40.44       90.35     40.28 o 
   6   7   6      515.62      558.71     69.09 o 
   7   7   6      937.49     1039.68    101.72 o 
   8   7   6      315.24      287.94     84.83 o 
   9   7   6      144.36       -4.98    103.25 o 
 -10   8   6      858.94      495.25    190.80 o 
  -9   8   6       16.15      -59.66     88.98 o 
  -8   8   6     1400.56     1469.57    143.27 o 
  -7   8   6     1265.99     1296.07    124.92 o 
  -6   8   6     3379.89     3389.15    170.15 o 
  -5   8   6     5157.17     4948.88    142.41 o 
  -4   8   6     2032.17     2145.93     99.82 o 
  -3   8   6     5566.28     5561.61    141.10 o 
  -2   8   6       16.02       76.76     22.35 o 
  -1   8   6    14611.66    15017.43    157.40 o 
   0   8   6    20342.86    19031.35    205.42 o 
   1   8   6      103.49      108.51     20.82 o 
   2   8   6    10583.41    10141.65    150.04 o 
   3   8   6        0.72       91.17     29.39 o 
   4   8   6       28.21       -7.86     38.85 o 
   5   8   6     4367.94     4248.73    149.04 o 
   6   8   6     1749.27     1494.31     89.37 o 
   7   8   6     4843.89     4557.60    188.67 o 
   8   8   6     1191.85     1435.71    176.02 o 
   9   8   6       15.96        6.68    100.26 o 
 -10   9   6        3.23        6.38    134.47 o 
  -9   9   6     2338.51     2443.59    184.10 o 
  -8   9   6     2834.53     2937.69    185.01 o 
  -7   9   6     1273.30     1520.77    134.27 o 
  -6   9   6      215.26      339.89     70.59 o 
  -5   9   6      630.95      781.29     76.56 o 
  -4   9   6     5582.44     5333.96    161.17 o 
  -3   9   6    21074.81    21337.56    292.38 o 
  -2   9   6     8519.96     8243.46    146.53 o 
  -1   9   6     4650.17     4508.21     68.69 o 
   0   9   6     8269.12     8561.32    103.42 o 
   1   9   6     4667.39     4617.26     71.81 o 
   2   9   6    13683.62    13651.91    188.73 o 
   3   9   6    14139.62    13535.08    233.56 o 
   4   9   6     4010.19     4008.70    108.55 o 
   5   9   6     2487.30     2248.24    241.05 o 
   6   9   6     3433.43     3544.19    160.54 o 
   7   9   6     1137.47     1259.01    107.90 o 
   8   9   6     1589.65     1693.70    129.31 o 
   9   9   6      159.91      145.66    110.04 o 
 -10  10   6      344.17      519.00    168.97 o 
  -9  10   6       61.68      130.46    305.04 o 
  -8  10   6      544.02      468.10    137.66 o 
  -7  10   6     4674.11     4425.62    258.36 o 
  -6  10   6     3788.21     3389.97    191.20 o 
  -5  10   6     5805.44     6055.56    181.44 o 
  -4  10   6     5596.16     5930.11    150.28 o 
  -3  10   6      268.70      378.13     31.24 o 
  -2  10   6     8369.25     8164.26    146.45 o 
  -1  10   6     9124.96     9056.53    112.98 o 
   0  10   6     6623.28     6712.57     87.26 o 
   1  10   6     1623.99     1719.87     41.67 o 
   2  10   6     1535.19     1502.90     50.45 o 
   3  10   6     9691.67     9098.46    161.41 o 
   4  10   6     7750.32     7625.06    241.96 o 
   5  10   6     1867.37     1892.00    105.02 o 
   6  10   6       93.92      125.03     49.70 o 
   7  10   6        5.91       55.43     63.26 o 
   8  10   6      810.76      934.42    178.99 o 
   9  10   6     1138.98     1437.16    300.78 o 
 -10  11   6      568.46      635.13    314.82 o 
  -9  11   6       27.20      132.97    157.20 o 
  -8  11   6      145.09       78.05    106.23 o 
  -7  11   6      257.72      143.99     99.80 o 
  -6  11   6       13.76      161.68     75.26 o 
  -5  11   6     5888.82     5429.96    212.85 o 
  -4  11   6     4482.06     4489.15    128.19 o 
  -3  11   6      319.91      478.34     41.38 o 
  -2  11   6        0.41       -6.76     21.40 o 
  -1  11   6     7650.22     7629.81    105.45 o 
   0  11   6      694.13      640.41     26.51 o 
   1  11   6    10984.13    10632.30    131.26 o 
   2  11   6      857.94      750.97     40.64 o 
   3  11   6     1005.74      932.09     49.85 o 
   4  11   6     4993.16     4892.14    127.81 o 
   5  11   6       11.93       67.64     50.47 o 
   6  11   6     3893.52     3837.85    136.08 o 
   7  11   6     2577.51     2404.97    136.09 o 
   8  11   6       18.64      127.32     95.05 o 
   9  11   6      108.40       71.16    104.76 o 
 -10  12   6        3.87      -82.36    129.69 o 
  -9  12   6      624.04      735.41    170.79 o 
  -8  12   6       10.68      299.96    123.58 o 
  -7  12   6     1086.42     1234.89    166.64 o 
  -6  12   6     2857.64     2738.50    195.20 o 
  -5  12   6     1397.54     1574.91    176.69 o 
  -4  12   6     5477.96     5863.76    149.05 o 
  -3  12   6     2898.13     2789.74     73.98 o 
  -2  12   6      551.66      605.05     39.02 o 
  -1  12   6     3989.18     4395.03     82.21 o 
   0  12   6    11269.07    11366.85    130.65 o 
   1  12   6        7.42       35.39     16.27 o 
   2  12   6     8609.87     8642.94    137.70 o 
   3  12   6      121.12      116.49     29.88 o 
   4  12   6      178.55      241.35     48.91 o 
   5  12   6     6198.44     6183.79    185.72 o 
   6  12   6      879.00      919.34     91.17 o 
   7  12   6     2631.19     2577.45    148.55 o 
   8  12   6      631.52      695.57    150.79 o 
   9  12   6      117.91      182.75    109.25 o 
 -10  13   6       47.11      -46.69    134.80 o 
  -9  13   6     1553.52     1566.78    216.67 o 
  -8  13   6     3867.09     3916.05    277.89 o 
  -7  13   6      168.12      117.80    101.50 o 
  -6  13   6      277.29      213.34     82.47 o 
  -5  13   6      455.00      277.80     78.70 o 
  -4  13   6     3923.61     3920.62    173.88 o 
  -3  13   6    15517.26    15746.00    236.12 o 
  -2  13   6     2504.43     2197.37     68.51 o 
  -1  13   6     1734.62     1737.67     49.68 o 
   0  13   6     6125.50     6285.77     96.30 o 
   1  13   6     4812.88     4798.74     76.48 o 
   2  13   6    13074.62    12932.12    185.92 o 
   3  13   6     4782.11     4943.84    111.67 o 
   4  13   6      217.55      321.42     41.52 o 
   5  13   6     4993.83     5008.60    145.12 o 
   6  13   6     1092.60      894.30     85.85 o 
   7  13   6     1600.49     1384.33    212.58 o 
   8  13   6     1140.29     1170.71    133.80 o 
   9  13   6       11.52       60.47     85.54 o 
 -10  14   6      686.24     1017.12    204.08 o 
  -9  14   6      173.79       82.76    130.31 o 
  -8  14   6      154.02      441.04    144.00 o 
  -7  14   6     4074.75     3930.52    463.75 o 
  -6  14   6     6427.93     6565.54    304.99 o 
  -5  14   6     5429.46     5375.68    217.20 o 
  -4  14   6     6823.45     6853.63    177.61 o 
  -3  14   6      237.58      228.15     41.03 o 
  -2  14   6     1328.79     1208.84     53.12 o 
  -1  14   6     7747.83     7405.86    119.88 o 
   0  14   6     5199.83     4871.31     82.58 o 
   1  14   6      187.30      169.72     20.89 o 
   2  14   6       34.62       88.03     19.99 o 
   3  14   6     3690.87     3735.50     97.50 o 
   4  14   6     5903.49     5990.25    131.43 o 
   5  14   6     1115.05     1139.43     79.63 o 
   6  14   6      429.38      524.38     61.62 o 
   7  14   6      180.64      273.30     75.66 o 
   8  14   6     1109.77     1241.11    122.86 o 
   9  14   6      915.85     1097.32    125.62 o 
  -9  15   6      399.69      374.23    158.72 o 
  -8  15   6        6.00       33.86    108.46 o 
  -7  15   6     1298.44     1451.27    181.01 o 
  -6  15   6       14.89       69.16     80.68 o 
  -5  15   6     8164.97     8303.08    280.94 o 
  -4  15   6    14445.98    14238.34    294.09 o 
  -3  15   6     4374.50     4520.36    114.42 o 
  -2  15   6     4528.50     4763.58    151.00 o 
  -1  15   6     9000.22     9979.56    132.35 o 
   0  15   6     2540.05     2375.28     69.94 o 
   1  15   6    17356.83    16881.77    195.08 o 
   2  15   6      270.34      246.82     32.25 o 
   3  15   6      881.33      863.11     52.86 o 
   4  15   6     1257.64     1156.45     94.07 o 
   5  15   6     1903.63     1752.89     93.86 o 
   6  15   6     7614.79     8067.47    266.39 o 
   7  15   6     4464.56     4670.44    171.19 o 
   8  15   6       13.18       19.45     78.27 o 
   9  15   6       17.75       96.12     91.44 o 
  -9  16   6      555.47      430.10    200.11 o 
  -8  16   6      239.31      269.89    132.12 o 
  -7  16   6     1504.38     1313.14    337.14 o 
  -6  16   6     1210.12     1287.18    160.50 o 
  -5  16   6      329.98      513.09     95.58 o 
  -4  16   6     2419.80     2561.00    141.91 o 
  -3  16   6     1420.08     1406.47     65.73 o 
  -2  16   6     4112.85     3629.37    182.26 o 
  -1  16   6       94.15      171.77     29.85 o 
   0  16   6     1848.73     1700.76     48.86 o 
   1  16   6      100.09      139.91     20.09 o 
   2  16   6     4797.34     4551.09     84.81 o 
   3  16   6     2402.82     2423.35     81.52 o 
   4  16   6     3994.78     3801.18    115.55 o 
   5  16   6     1884.64     1937.99    114.78 o 
   6  16   6      156.29      179.85     59.46 o 
   7  16   6     2338.34     2284.94    126.88 o 
   8  16   6      123.49      122.12     83.16 o 
   9  16   6      487.82      390.53    122.12 o 
  -9  17   6      324.06      285.66    151.99 o 
  -8  17   6     1804.29     1791.61    214.76 o 
  -7  17   6        3.05      108.82    104.69 o 
  -6  17   6      304.53      256.32    104.70 o 
  -5  17   6      297.32      216.56     99.65 o 
  -4  17   6     2116.97     2118.84    101.94 o 
  -3  17   6    17902.90    18359.03    331.01 o 
  -2  17   6     4032.75     4146.13    193.52 o 
  -1  17   6     1276.57     1216.38     40.77 o 
   0  17   6      492.81      528.89     31.46 o 
   1  17   6     1085.88     1059.44     41.96 o 
   2  17   6     4640.32     4768.04     98.87 o 
   3  17   6       24.02       65.20     34.02 o 
   4  17   6      589.75      618.72     74.76 o 
   5  17   6     7130.67     6898.54    177.77 o 
   6  17   6      471.43      368.84     69.76 o 
   7  17   6      610.76      938.22     97.60 o 
   8  17   6     1441.16     1514.79    169.63 o 
   9  17   6        5.19      -19.47     83.50 o 
  -9  18   6        4.45      108.80    133.61 o 
  -8  18   6      821.19     1123.64    190.32 o 
  -7  18   6     4777.86     4903.66    289.84 o 
  -6  18   6     5779.12     6149.09    734.94 o 
  -5  18   6     4260.84     4457.45    207.15 o 
  -4  18   6     3098.79     3180.29    100.32 o 
  -3  18   6      648.49      752.33     54.15 o 
  -2  18   6    11294.71    11265.88    222.79 o 
  -1  18   6     6255.32     5850.05    100.38 o 
   0  18   6     3983.38     3996.42     76.73 o 
   1  18   6      381.05      375.68     31.77 o 
   2  18   6     1290.57     1404.38     51.97 o 
   3  18   6    11337.23    11000.03    195.12 o 
   4  18   6     9147.09     9204.83    179.61 o 
   5  18   6     2876.49     2910.57    141.41 o 
   6  18   6       29.51      125.30     60.80 o 
   7  18   6        0.32      108.15     65.76 o 
   8  18   6      584.55      446.42     97.05 o 
  -9  19   6      400.32      545.55    172.12 o 
  -8  19   6      255.33      334.36    141.79 o 
  -7  19   6     1755.98     2296.16    305.51 o 
  -6  19   6       99.26        1.74     82.49 o 
  -5  19   6     7799.74     7235.24    268.07 o 
  -4  19   6    10654.73    10663.56    212.53 o 
  -3  19   6     1719.52     1706.96     92.63 o 
  -2  19   6     2645.78     2373.66     89.59 o 
  -1  19   6     5706.87     5900.93    108.53 o 
   0  19   6     2933.73     2743.40     63.58 o 
   1  19   6    17958.82    17175.29    245.18 o 
   2  19   6     2632.57     2679.91     70.97 o 
   3  19   6      165.23      163.60     38.97 o 
   4  19   6      490.89      560.24     54.07 o 
   5  19   6      665.49      701.85     87.84 o 
   6  19   6     7019.04     7418.68    207.06 o 
   7  19   6     4176.80     4092.72    176.38 o 
   8  19   6       15.82       -6.25     72.27 o 
  -9  20   6      751.17      728.35    186.48 o 
  -8  20   6      175.43      151.12    122.34 o 
  -7  20   6     3331.64     2644.75    234.73 o 
  -6  20   6       12.44       49.15    100.83 o 
  -5  20   6        3.89      140.08     91.92 o 
  -4  20   6     2092.99     2060.67    128.56 o 
  -3  20   6        7.85       32.37     33.89 o 
  -2  20   6     5894.09     5739.90    146.34 o 
  -1  20   6     1002.93      872.32     42.71 o 
   0  20   6      219.36      283.92     28.50 o 
   1  20   6      792.06      923.27     47.70 o 
   2  20   6     1065.50     1109.59     77.47 o 
   3  20   6     2125.00     2091.97     88.68 o 
   4  20   6     4642.63     4414.09    135.52 o 
   5  20   6       72.66       42.85     57.76 o 
   6  20   6      129.99      144.20     64.37 o 
   7  20   6      392.13      199.57     74.30 o 
   8  20   6       13.64      -76.03     68.82 o 
  -9  21   6      194.77       13.38    132.91 o 
  -8  21   6      188.77      325.05    142.20 o 
  -7  21   6      209.15       93.28    105.94 o 
  -6  21   6      243.15      131.99    103.27 o 
  -5  21   6     1321.89     1528.57    351.69 o 
  -4  21   6      111.31      108.56     42.58 o 
  -3  21   6     3309.88     2999.72    100.79 o 
  -2  21   6      979.69      938.16     64.86 o 
  -1  21   6       89.28       89.66     26.67 o 
   0  21   6      133.27      115.92     25.40 o 
   1  21   6      267.81      144.95     29.53 o 
   2  21   6      576.33      495.04     44.19 o 
   3  21   6     1292.39     1501.83     94.33 o 
   4  21   6      243.45      241.13     60.81 o 
   5  21   6      290.79      234.78     54.01 o 
   6  21   6      147.90      204.07     68.49 o 
   7  21   6      596.79      696.42     98.34 o 
   8  21   6      730.85      725.73    109.95 o 
  -9  22   6        5.22      -30.49    136.49 o 
  -8  22   6      303.22      189.63    133.56 o 
  -7  22   6     5660.17     5440.86    352.69 o 
  -6  22   6     1122.91     1397.58    235.08 o 
  -5  22   6     3059.95     3400.66    212.56 o 
  -4  22   6     1374.88     1431.67    140.26 o 
  -3  22   6       37.04       24.92     37.99 o 
  -2  22   6     4837.04     4902.25    163.57 o 
  -1  22   6     4176.99     4089.97    122.97 o 
   0  22   6     2967.34     2804.09     68.26 o 
   1  22   6      470.77      499.30     41.15 o 
   2  22   6      926.83      899.38     65.23 o 
   3  22   6     2615.09     2683.75    160.64 o 
   4  22   6     6460.38     6358.11    165.31 o 
   5  22   6      852.20      883.45     76.25 o 
   6  22   6       21.61       34.86     64.28 o 
   7  22   6       48.35       90.09     73.82 o 
   8  22   6      694.31      593.74    100.70 o 
  -9  23   6      814.74      806.87    186.75 o 
  -8  23   6      503.55      336.31    152.98 o 
  -7  23   6     3383.12     4137.23    295.63 o 
  -6  23   6      926.42     1236.83    386.89 o 
  -5  23   6     2404.99     2493.27    141.05 o 
  -4  23   6     8238.94     7926.43    181.31 o 
  -3  23   6     1196.70     1194.06     72.15 o 
  -2  23   6     2768.28     3049.86    331.38 o 
  -1  23   6     4870.48     5121.22    114.77 o 
   0  23   6     2361.23     2354.24     64.05 o 
   1  23   6    13315.02    12959.31    191.40 o 
   2  23   6     2070.69     1941.70     83.28 o 
   3  23   6      244.94      169.04     65.28 o 
   4  23   6       18.51        1.13     48.14 o 
   5  23   6      751.71      855.58     78.38 o 
   6  23   6     6128.34     6435.60    200.95 o 
   7  23   6     1950.47     1869.71    129.61 o 
   8  23   6       38.04       76.47     82.28 o 
  -8  24   6       30.12      104.67    127.25 o 
  -7  24   6     1114.07     1325.13    196.53 o 
  -6  24   6      388.36      423.62    132.18 o 
  -5  24   6      578.08      755.59     96.08 o 
  -4  24   6     1374.34     1567.45    104.94 o 
  -3  24   6      172.97      247.89     56.73 o 
  -2  24   6     8009.68     7679.42    220.14 o 
  -1  24   6     3803.82     3670.06     97.66 o 
   0  24   6       79.83      110.59     28.99 o 
   1  24   6     1571.41     1436.87     57.81 o 
   2  24   6     1830.66     1838.82     74.49 o 
   3  24   6     5606.31     5412.89    163.90 o 
   4  24   6     4370.46     4609.82    208.17 o 
   5  24   6        4.35       72.14     56.30 o 
   6  24   6      398.97      451.12     82.39 o 
   7  24   6     1284.76     1390.68    120.18 o 
   8  24   6      396.12      391.58     96.25 o 
  -8  25   6        5.73      -72.44    126.92 o 
  -7  25   6       38.80      152.84    125.55 o 
  -6  25   6      679.06      734.22    155.11 o 
  -5  25   6     2806.26     3098.70    123.79 o 
  -4  25   6      136.84       85.58     50.08 o 
  -3  25   6      473.99      507.46     67.10 o 
  -2  25   6      131.08      180.96     57.19 o 
  -1  25   6       10.44       43.40     31.00 o 
   0  25   6     2514.30     2353.40     74.63 o 
   1  25   6     1138.26     1245.21     87.80 o 
   2  25   6      958.75      909.43     89.36 o 
   3  25   6       34.53       17.89     41.42 o 
   4  25   6      513.36      543.58    120.33 o 
   5  25   6       29.72        9.93     59.50 o 
   6  25   6      246.03      335.58     91.73 o 
   7  25   6      219.08      185.48     83.91 o 
  -8  26   6      764.68      709.87    222.43 o 
  -7  26   6     2221.21     2023.81    231.37 o 
  -6  26   6     3108.59     3180.61    254.70 o 
  -5  26   6     1408.03     1620.53     98.06 o 
  -4  26   6     1883.68     1957.39    102.56 o 
  -3  26   6      155.95      334.86     62.76 o 
  -2  26   6     2647.42     2458.85    149.98 o 
  -1  26   6     1790.65     1646.66     90.43 o 
   0  26   6        5.03       66.93     32.21 o 
   1  26   6      159.66      194.77     34.97 o 
   2  26   6     1012.71     1020.97     93.32 o 
   3  26   6     4006.90     3846.36    122.20 o 
   4  26   6     3598.54     3688.55    260.56 o 
   5  26   6       64.04      -91.01     59.72 o 
   6  26   6        9.34       28.73     79.33 o 
   7  26   6        4.36      113.07     92.07 o 
  -8  27   6       19.23       95.40    146.20 o 
  -7  27   6      592.45      713.27    170.61 o 
  -6  27   6       94.37      -60.75    101.83 o 
  -5  27   6     6290.88     6152.31    180.52 o 
  -4  27   6     8153.20     7946.93    245.06 o 
  -3  27   6     1533.47     1567.14    192.84 o 
  -2  27   6     1143.47     1203.56    158.62 o 
  -1  27   6     2879.70     3174.10     93.61 o 
   0  27   6     2517.68     2320.38     84.31 o 
   1  27   6    14100.03    13846.13    215.38 o 
   2  27   6     1675.51     1646.66    192.15 o 
   3  27   6        9.77      -24.94     43.12 o 
   4  27   6       69.86       71.19     64.63 o 
   5  27   6      569.85      554.76     82.78 o 
   6  27   6     4408.19     4456.49    246.39 o 
   7  27   6     3137.30     3007.58    182.04 o 
  -8  28   6      172.61      193.40    297.81 o 
  -7  28   6     1392.16     1615.69    421.14 o 
  -6  28   6     2153.12     2420.50    239.41 o 
  -5  28   6      107.78      151.10     70.51 o 
  -4  28   6     2757.17     2908.81    276.90 o 
  -3  28   6      539.80      402.13     72.09 o 
  -2  28   6     6267.06     6527.97    275.53 o 
  -1  28   6     4564.24     4621.56    151.05 o 
   0  28   6      461.08      476.99     52.21 o 
   1  28   6      140.20      400.95     47.93 o 
   2  28   6      717.91      734.13     68.52 o 
   3  28   6     5350.25     5550.73    151.18 o 
   4  28   6     5469.07     5721.50    244.25 o 
   5  28   6        1.50      -15.11     60.39 o 
   6  28   6      103.91       37.95     62.95 o 
   7  28   6      107.17      267.14    103.75 o 
  -7  29   6      128.03      148.55    172.40 o 
  -6  29   6      169.94      110.41    170.70 o 
  -5  29   6      143.81      150.12     71.99 o 
  -4  29   6      775.78      960.38    102.44 o 
  -3  29   6      292.29      202.97     64.18 o 
  -2  29   6       10.79       88.69    113.42 o 
  -1  29   6      270.43      263.15     42.48 o 
   0  29   6      671.43      720.72     56.18 o 
   1  29   6     5785.36     5630.44    159.51 o 
   2  29   6     2289.58     1903.65    122.64 o 
   3  29   6     1382.97     1217.75     80.43 o 
   4  29   6      170.82      235.96     70.17 o 
   5  29   6        0.77      -37.06     65.38 o 
   6  29   6      241.45      257.42     74.35 o 
   7  29   6       81.66      226.66    105.05 o 
  -7  30   6     1011.37     1240.90    211.50 o 
  -6  30   6      120.09      311.02    138.27 o 
  -5  30   6      313.44      223.28     80.03 o 
  -4  30   6       97.33       92.69     69.62 o 
  -3  30   6        3.40       55.35     59.17 o 
  -2  30   6      872.80      775.59     88.71 o 
  -1  30   6       31.52      -58.01     48.02 o 
   0  30   6      263.76      117.10     47.99 o 
   1  30   6       79.01      166.41     45.69 o 
   2  30   6      320.42      313.09     54.85 o 
   3  30   6      527.32      533.74     65.19 o 
   4  30   6      779.83      778.52     90.93 o 
   5  30   6       65.53      -16.44     67.59 o 
   6  30   6       33.91       51.29     67.82 o 
  -7  31   6     1642.07     1715.68    231.97 o 
  -6  31   6      991.23     1122.90    192.97 o 
  -5  31   6      796.66      626.87     99.90 o 
  -4  31   6     2117.93     2143.85    196.95 o 
  -3  31   6       17.60       -7.28     59.68 o 
  -2  31   6      432.50      570.41     84.08 o 
  -1  31   6     1350.83     1253.79     78.50 o 
   0  31   6     1434.03     1346.84     88.05 o 
   1  31   6     5686.70     6036.52    173.76 o 
   2  31   6     1055.45      930.14     88.23 o 
   3  31   6       33.77       95.71     52.01 o 
   4  31   6      224.43      174.04     71.65 o 
   5  31   6        9.60      -27.05     70.59 o 
   6  31   6     1849.95     1848.82    137.16 o 
  -7  32   6     1385.65     1620.45    277.27 o 
  -6  32   6       64.27      -51.67     97.89 o 
  -5  32   6      616.06      765.44    109.56 o 
  -4  32   6     1117.70     1565.41    178.74 o 
  -3  32   6      266.42      196.81     72.93 o 
  -2  32   6     6355.44     6487.74    341.00 o 
  -1  32   6     4134.86     4101.56    133.58 o 
   0  32   6      608.97      576.37     66.00 o 
   1  32   6     1250.13     1275.15    124.48 o 
   2  32   6      195.26      103.77     61.94 o 
   3  32   6     4006.74     4183.31    146.60 o 
   4  32   6     2969.41     2926.54    125.90 o 
   5  32   6       19.78      -35.59     69.51 o 
   6  32   6      462.64      330.11     82.72 o 
  -6  33   6      245.42      141.97     91.27 o 
  -5  33   6      628.54      858.85    115.44 o 
  -4  33   6     1368.70     1676.63    133.85 o 
  -3  33   6      179.98      187.30     72.39 o 
  -2  33   6       91.10      278.80     74.96 o 
  -1  33   6       93.32       96.53     55.07 o 
   0  33   6     2377.37     2354.22    102.45 o 
   1  33   6     3782.77     3915.93    127.51 o 
   2  33   6     1686.81     1747.64    114.28 o 
   3  33   6     1029.20      957.89     81.91 o 
   4  33   6      158.42      192.53     65.36 o 
   5  33   6        0.92       54.59     76.92 o 
   6  33   6     1028.69     1323.04    116.56 o 
  -6  34   6       10.07     -102.61    110.33 o 
  -5  34   6        7.69       21.39     73.96 o 
  -4  34   6      363.76      411.85     90.43 o 
  -3  34   6      350.10      615.12     96.16 o 
  -2  34   6        8.92      141.46     71.25 o 
  -1  34   6      359.72      468.19    118.04 o 
   0  34   6     1312.14     1317.78     79.56 o 
   1  34   6      397.44      527.62     74.98 o 
   2  34   6       13.85        4.25     60.92 o 
   3  34   6       12.21      -65.65     63.24 o 
   4  34   6       26.91       33.25     60.43 o 
   5  34   6      331.36      209.23     90.12 o 
  -6  35   6      180.38      166.75     92.84 o 
  -5  35   6      923.56      782.40    120.67 o 
  -4  35   6     1224.33     1413.99    139.72 o 
  -3  35   6      109.08      165.61    115.64 o 
  -2  35   6       10.28      -15.42     65.27 o 
  -1  35   6      881.59     1051.63    151.10 o 
   0  35   6      551.30      440.55     91.23 o 
   1  35   6     3810.30     3340.01    157.56 o 
   2  35   6       95.75       44.02     62.96 o 
   3  35   6      235.30      278.56     80.58 o 
   4  35   6      229.01      193.71     70.69 o 
   5  35   6        3.70      -24.60     69.27 o 
  -5  36   6       11.52        3.19     89.52 o 
  -4  36   6       16.16        2.27     81.45 o 
  -3  36   6      707.07      743.55    148.12 o 
  -2  36   6     4695.90     4337.54    221.17 o 
  -1  36   6     3521.73     3881.78    256.70 o 
   0  36   6      329.56      357.98     58.68 o 
   1  36   6      167.63       79.25    105.43 o 
   2  36   6      498.65      379.05     78.60 o 
   3  36   6     3185.90     3431.14    166.60 o 
   4  36   6     4532.42     5092.48    205.88 o 
   5  36   6       69.51       68.18     72.02 o 
  -5  37   6      101.19      112.03    119.28 o 
  -4  37   6     1931.80     2324.62    262.11 o 
  -3  37   6      916.30     1453.60    237.93 o 
  -2  37   6      478.60      902.53    125.46 o 
  -1  37   6        0.67       57.87    101.52 o 
   0  37   6     1251.54     1196.77     80.38 o 
   1  37   6     2873.59     2982.89    143.27 o 
   2  37   6     1694.50     1408.27    114.40 o 
   3  37   6      887.51      845.69    102.98 o 
   4  37   6      588.32      897.56    113.36 o 
  -5  38   6      468.98      254.07    104.94 o 
  -4  38   6        1.97      123.52     91.30 o 
  -3  38   6      382.30      405.17     97.56 o 
  -2  38   6       15.46      -55.95    102.20 o 
  -1  38   6      698.92      635.22    140.27 o 
   0  38   6      990.47     1100.02     95.69 o 
   1  38   6       82.01       81.45     67.15 o 
   2  38   6      256.13      109.85     71.86 o 
   3  38   6        4.09       17.02     73.74 o 
   4  38   6       88.10      176.68    111.53 o 
  -4  39   6      101.66       76.56     90.96 o 
  -3  39   6     1411.57     1541.10    157.18 o 
  -2  39   6       30.27       94.07    114.95 o 
  -1  39   6      199.51      237.75    148.74 o 
   0  39   6       23.79      -15.48     63.78 o 
   1  39   6      937.16      743.08    108.35 o 
   2  39   6        6.33       -6.20     66.20 o 
   3  39   6       10.28       34.35     72.11 o 
  -4  40   6       55.89      147.85     96.75 o 
  -3  40   6      168.03      110.90    133.00 o 
  -2  40   6     3143.24     2859.42    243.33 o 
  -1  40   6     1397.77     1185.60    339.86 o 
   0  40   6       45.11       19.63     63.52 o 
   1  40   6      565.28      468.57     85.87 o 
   2  40   6       24.04       62.36     74.11 o 
   3  40   6     1066.23      961.16    167.82 o 
  -3  41   6      134.04      265.78    110.64 o 
  -2  41   6       89.56      123.00    120.68 o 
  -1  41   6       36.72       50.33     94.25 o 
   0  41   6     1035.23      805.60    274.38 o 
   1  41   6     1317.96     1357.12    113.35 o 
   2  41   6     2080.46     2157.05    140.21 o 
  -2  42   6      160.69      466.72    148.70 o 
  -1  42   6     1096.86     1240.20    149.48 o 
   0  42   6      980.44     1137.09    250.61 o 
   1  42   6       11.83      -61.59     68.37 o 
 -10   1   7       13.18      -35.17    118.16 o 
  -9   1   7      285.61      320.97    106.20 o 
  -8   1   7      755.90      694.74     95.22 o 
  -7   1   7     4901.38     4747.18    310.22 o 
  -6   1   7    30264.56    29587.26    537.80 o 
  -5   1   7     1954.10     1579.41     98.07 o 
  -4   1   7       30.41       98.37     40.95 o 
  -3   1   7      525.73      547.02     43.11 o 
  -2   1   7     1845.48     1974.59     51.23 o 
  -1   1   7    29553.81    30398.82    294.80 o 
   0   1   7     5040.94     4874.34     79.48 o 
   1   1   7      918.90      937.76     40.06 o 
   2   1   7     4288.58     4461.10     95.03 o 
   3   1   7      151.36      139.59     27.32 o 
   4   1   7     8098.76     8066.03    189.49 o 
   5   1   7     6092.53     6199.21    185.28 o 
   6   1   7      632.10      539.13     77.15 o 
   7   1   7     1729.26     1503.69    131.04 o 
   8   1   7       10.76       98.93     74.25 o 
   9   1   7      156.85      198.64     89.92 o 
 -10   2   7       69.81      336.87    146.23 o 
  -9   2   7     4402.67     4632.18    254.96 o 
  -8   2   7     1837.63     1595.59    124.38 o 
  -7   2   7      371.22      388.21     77.60 o 
  -6   2   7       12.68      258.32     64.44 o 
  -5   2   7      154.97      165.36     51.95 o 
  -4   2   7    17017.89    17645.97    339.47 o 
  -3   2   7    36243.51    36468.89    459.85 o 
  -2   2   7     1597.47     1519.45     60.68 o 
  -1   2   7      245.24      427.33     22.93 o 
   0   2   7      133.26       85.26     17.53 o 
   1   2   7     2563.78     2362.24     52.66 o 
   2   2   7    19762.79    18935.31    266.48 o 
   3   2   7       83.37      104.19     26.16 o 
   4   2   7     9814.02     9681.16    165.91 o 
   5   2   7     2940.65     3126.13    131.71 o 
   6   2   7      619.25      630.83     81.79 o 
   7   2   7     7436.32     7878.20    240.11 o 
   8   2   7     2242.27     2079.78    202.05 o 
   9   2   7      811.46      748.66    112.06 o 
 -10   3   7      140.11       75.82    128.89 o 
  -9   3   7        9.54      139.22     95.32 o 
  -8   3   7        6.05       75.96     84.64 o 
  -7   3   7     4390.10     4283.16    155.12 o 
  -6   3   7     5881.32     5763.55    243.23 o 
  -5   3   7     2167.58     2047.22    105.13 o 
  -4   3   7       73.43      171.42     45.53 o 
  -3   3   7        4.77       28.78     34.03 o 
  -2   3   7     4473.70     4558.16     88.99 o 
  -1   3   7    22748.29    22766.83    228.53 o 
   0   3   7    13554.33    13724.13    159.97 o 
   1   3   7     2128.49     2171.41     57.68 o 
   2   3   7     5398.68     5516.39    108.62 o 
   3   3   7     3768.08     3570.53     90.62 o 
   4   3   7     9048.53     9166.76    185.39 o 
   5   3   7     4425.36     4524.83    163.61 o 
   6   3   7      394.30      251.90     67.03 o 
   7   3   7     2963.55     2935.26    150.10 o 
   8   3   7      481.16      701.92    101.35 o 
   9   3   7      489.86      531.98    105.43 o 
 -10   4   7        9.68       82.09    106.61 o 
  -9   4   7       74.72      118.72    138.93 o 
  -8   4   7      274.28      307.51     95.75 o 
  -7   4   7      331.63      476.08     76.24 o 
  -6   4   7      486.74      547.92     69.37 o 
  -5   4   7      496.15      508.70     65.64 o 
  -4   4   7      642.53      625.76     78.59 o 
  -3   4   7      292.74      324.39     30.77 o 
  -2   4   7      713.54      793.35     36.36 o 
  -1   4   7     2001.05     2326.96     45.34 o 
   0   4   7     1881.74     1799.68     44.07 o 
   1   4   7    11830.97    11736.04    149.70 o 
   2   4   7      833.93      759.36     41.44 o 
   3   4   7      949.83      963.81     57.13 o 
   4   4   7       67.14      132.93     31.37 o 
   5   4   7      525.65      530.68    100.88 o 
   6   4   7     1181.70     1033.17     95.36 o 
   7   4   7      314.35      347.43     76.67 o 
   8   4   7       21.20       96.69     76.53 o 
   9   4   7        5.44       26.17     81.80 o 
 -10   5   7      325.58      226.50    113.99 o 
  -9   5   7      298.01      309.17    105.80 o 
  -8   5   7      472.19      418.68    103.16 o 
  -7   5   7     1485.95     1580.52    115.20 o 
  -6   5   7      343.67      339.60     63.29 o 
  -5   5   7      336.44      400.69     90.94 o 
  -4   5   7      412.90      536.22     92.68 o 
  -3   5   7     1664.15     1566.26     62.88 o 
  -2   5   7       75.16       65.03     19.14 o 
  -1   5   7     7508.38     7779.40     96.18 o 
   0   5   7     6354.96     6323.22     85.23 o 
   1   5   7     3400.11     3475.55     65.75 o 
   2   5   7     2062.98     2032.63     63.92 o 
   3   5   7      586.74      404.03     36.65 o 
   4   5   7     2100.50     2166.34     71.80 o 
   5   5   7     2559.53     2638.13    125.70 o 
   6   5   7      479.84      417.66     72.99 o 
   7   5   7      855.79     1107.27    136.68 o 
   8   5   7       97.17      147.51     77.54 o 
   9   5   7        7.56      -23.65     81.08 o 
 -10   6   7       43.97      139.88    111.35 o 
  -9   6   7     3709.70     3250.66    205.02 o 
  -8   6   7     2630.58     2174.63    166.36 o 
  -7   6   7      978.96      885.51    112.09 o 
  -6   6   7      232.17      228.40     59.49 o 
  -5   6   7      250.90      234.42     55.44 o 
  -4   6   7    11675.78    11969.09    257.81 o 
  -3   6   7    28387.92    27952.80    398.03 o 
  -2   6   7      658.76      622.16     32.58 o 
  -1   6   7       19.83       33.10     16.51 o 
   0   6   7      167.94      154.62     18.63 o 
   1   6   7     2645.57     2789.82     55.76 o 
   2   6   7    20782.54    19437.13    272.83 o 
   3   6   7      222.13      236.36     32.01 o 
   4   6   7     8505.56     8522.69    154.30 o 
   5   6   7     1873.68     1862.90    107.35 o 
   6   6   7      340.05      197.16     66.00 o 
   7   6   7     5872.61     6297.01    214.10 o 
   8   6   7     2129.46     2059.13    142.41 o 
   9   6   7      376.29      369.48     98.39 o 
 -10   7   7       64.62      120.57    110.44 o 
  -9   7   7       28.81      162.53     99.41 o 
  -8   7   7       26.72      -27.99     80.70 o 
  -7   7   7     4817.50     5373.98    314.66 o 
  -6   7   7    12468.70    12397.33    265.86 o 
  -5   7   7     3730.07     3624.38    124.42 o 
  -4   7   7      447.36      560.42     95.19 o 
  -3   7   7      349.41      461.22     54.51 o 
  -2   7   7     5326.23     5487.03    104.33 o 
  -1   7   7    28234.29    28636.49    280.27 o 
   0   7   7    13032.29    12342.70    140.02 o 
   1   7   7      669.72      613.24     36.36 o 
   2   7   7     4595.82     4505.57     97.24 o 
   3   7   7      124.56      177.05     30.43 o 
   4   7   7     6623.74     6775.79    133.02 o 
   5   7   7     6590.00     6164.76    187.12 o 
   6   7   7      315.40      219.05     97.29 o 
   7   7   7     2506.99     2444.85    169.42 o 
   8   7   7      896.10      842.90    108.64 o 
   9   7   7     1270.11     1179.26    164.39 o 
 -10   8   7       44.57       17.42    133.00 o 
  -9   8   7      810.01     1128.59    150.73 o 
  -8   8   7      968.67     1034.16    148.23 o 
  -7   8   7     1328.77     1406.23    133.76 o 
  -6   8   7       11.32       43.95     60.90 o 
  -5   8   7     1467.98     1484.24    122.32 o 
  -4   8   7      966.51      900.90     84.53 o 
  -3   8   7     4153.04     3867.61     98.34 o 
  -2   8   7      286.01      212.58     27.44 o 
  -1   8   7      395.87      409.84     28.51 o 
   0   8   7     4662.56     4704.04     71.42 o 
   1   8   7     7685.66     7170.68    108.96 o 
   2   8   7     9871.64     8798.13    140.72 o 
   3   8   7     5797.35     5217.84    109.98 o 
   4   8   7      249.81      228.63     35.51 o 
   5   8   7      447.30      425.94     67.07 o 
   6   8   7      712.56      761.28    144.35 o 
   7   8   7      161.91      225.62     75.26 o 
   8   8   7       23.90       91.99     76.92 o 
   9   8   7      342.07      244.32    116.89 o 
 -10   9   7      240.34      272.36    315.29 o 
  -9   9   7      533.34      762.34    170.75 o 
  -8   9   7      125.74      222.99     95.84 o 
  -7   9   7      930.18      960.66    120.43 o 
  -6   9   7     3789.08     3491.82    186.48 o 
  -5   9   7       61.07       -2.56     46.10 o 
  -4   9   7      426.00      469.52     68.33 o 
  -3   9   7     6694.37     6521.88    153.42 o 
  -2   9   7     5822.31     5411.21    115.57 o 
  -1   9   7      610.68      782.85     28.04 o 
   0   9   7        2.88        7.29     15.04 o 
   1   9   7     4623.96     4660.35     83.08 o 
   2   9   7       12.84       62.44     23.78 o 
   3   9   7     3205.49     3181.27     83.77 o 
   4   9   7      392.94      208.66     35.09 o 
   5   9   7      935.50     1017.41     87.68 o 
   6   9   7       79.20       31.84     61.35 o 
   7   9   7      381.19      386.76     83.96 o 
   8   9   7      677.07      825.65    113.31 o 
   9   9   7      264.37      223.96    114.94 o 
 -10  10   7      210.03      272.53    163.52 o 
  -9  10   7     2722.79     3008.47    262.65 o 
  -8  10   7      732.14      789.72    248.32 o 
  -7  10   7     1889.21     1936.64    208.36 o 
  -6  10   7      279.81      232.14     79.47 o 
  -5  10   7      770.01      819.20     79.47 o 
  -4  10   7    12400.89    12675.86    313.34 o 
  -3  10   7    20563.49    20977.87    334.09 o 
  -2  10   7       82.89      141.10     34.10 o 
  -1  10   7      145.57      139.64     19.83 o 
   0  10   7      240.28      181.54     19.97 o 
   1  10   7     1115.22     1224.13     40.51 o 
   2  10   7    11189.37    11262.28    169.69 o 
   3  10   7      194.62      324.24     33.03 o 
   4  10   7     5462.03     5580.63    120.21 o 
   5  10   7        1.27      187.41     58.18 o 
   6  10   7        9.59       34.38     56.49 o 
   7  10   7     3708.82     3713.62    254.23 o 
   8  10   7     1533.91     1278.42    156.15 o 
   9  10   7      422.46      346.39    129.66 o 
 -10  11   7      931.00      658.95    189.48 o 
  -9  11   7        0.99       35.38    121.51 o 
  -8  11   7       43.90       25.01    111.85 o 
  -7  11   7     3847.77     3648.10    395.53 o 
  -6  11   7     7689.84     8014.44    290.22 o 
  -5  11   7     4125.03     3713.88    212.83 o 
  -4  11   7       11.92       20.69     72.90 o 
  -3  11   7      568.52      579.06     44.65 o 
  -2  11   7     5116.15     4726.77    107.55 o 
  -1  11   7    28214.17    28363.71    296.31 o 
   0  11   7     7303.78     7181.21     95.35 o 
   1  11   7     2484.43     2555.41     57.33 o 
   2  11   7     2129.27     2112.53     55.41 o 
   3  11   7    30110.63    29138.43    365.91 o 
   4  11   7     8573.08     8612.87    149.46 o 
   5  11   7     9981.06     9533.39    244.87 o 
   6  11   7       11.81       21.13     49.83 o 
   7  11   7     2707.79     2471.57    143.84 o 
   8  11   7      627.32      449.37    212.76 o 
   9  11   7      326.36      360.04    130.29 o 
 -10  12   7      191.28       52.49    146.12 o 
  -9  12   7      464.22      562.36    165.25 o 
  -8  12   7     1664.25     1592.45    196.66 o 
  -7  12   7     2407.33     2507.18    424.02 o 
  -6  12   7       62.42      185.32     90.90 o 
  -5  12   7      691.31      589.26     93.67 o 
  -4  12   7     8904.67     9324.58    204.21 o 
  -3  12   7       81.08      135.66     31.18 o 
  -2  12   7     2384.17     2458.26    109.49 o 
  -1  12   7     1686.71     1998.45     47.99 o 
   0  12   7     9483.22     8885.87    111.52 o 
   1  12   7     9801.88     9383.65    129.95 o 
   2  12   7     1912.35     1825.04     50.15 o 
   3  12   7       49.43      190.28     32.69 o 
   4  12   7       20.75       56.76     34.41 o 
   5  12   7     2010.64     1832.98     95.99 o 
   6  12   7     3429.83     3445.84    134.16 o 
   7  12   7      212.44      107.77     88.98 o 
   8  12   7      147.14      311.68    114.11 o 
   9  12   7        2.59       42.85     86.89 o 
  -9  13   7     1018.00     1074.69    199.21 o 
  -8  13   7      399.51      498.75    147.51 o 
  -7  13   7       70.74       22.08     93.90 o 
  -6  13   7      220.35       67.41     80.27 o 
  -5  13   7      430.86      373.94     84.89 o 
  -4  13   7      227.75      168.78     52.06 o 
  -3  13   7     8944.30     8818.24    165.68 o 
  -2  13   7    12108.77    11338.43    349.34 o 
  -1  13   7      520.74      397.42     26.24 o 
   0  13   7      878.42      888.29     41.49 o 
   1  13   7     3748.58     3763.10     72.16 o 
   2  13   7      380.26      368.96     28.34 o 
   3  13   7    15940.45    15026.29    217.67 o 
   4  13   7     2271.93     2145.21     81.29 o 
   5  13   7       35.80      -15.78     63.66 o 
   6  13   7      277.11      161.85     58.62 o 
   7  13   7      118.64      129.52     75.24 o 
   8  13   7     1777.32     1579.61    135.40 o 
   9  13   7      304.57      234.72    102.56 o 
  -9  14   7      736.77      678.58    179.01 o 
  -8  14   7        2.02      -36.53    112.68 o 
  -7  14   7     2296.30     2219.47    253.05 o 
  -6  14   7      173.84      102.80    102.03 o 
  -5  14   7      792.81      857.85    109.67 o 
  -4  14   7      192.26      239.51     39.77 o 
  -3  14   7     5487.89     5499.61    122.42 o 
  -2  14   7     1250.42     1358.81     78.56 o 
  -1  14   7      248.63      219.37     23.04 o 
   0  14   7     1680.69     1480.44     46.75 o 
   1  14   7      181.40      274.61     30.87 o 
   2  14   7     7165.70     6999.63    125.97 o 
   3  14   7      424.03      557.14     46.24 o 
   4  14   7     4911.39     4891.74    121.93 o 
   5  14   7      340.68      279.16     58.54 o 
   6  14   7      488.91      313.82     56.99 o 
   7  14   7     2092.62     2280.99    145.90 o 
   8  14   7     1239.92     1216.41    126.57 o 
  -9  15   7      523.09      343.06    143.72 o 
  -8  15   7        3.26       16.86    107.16 o 
  -7  15   7      434.05      315.70    115.67 o 
  -6  15   7     4096.05     4065.03    251.89 o 
  -5  15   7      217.60      190.54    116.09 o 
  -4  15   7     1757.44     1839.67     77.85 o 
  -3  15   7     2736.33     2864.93    139.20 o 
  -2  15   7     4088.61     4204.77    226.33 o 
  -1  15   7    14971.44    15466.77    180.76 o 
   0  15   7     6793.86     6480.29    118.28 o 
   1  15   7       15.15       28.53     20.36 o 
   2  15   7     4748.23     4510.92     97.68 o 
   3  15   7     4408.66     3920.73     94.25 o 
   4  15   7     3900.11     4032.70    116.26 o 
   5  15   7      702.29      731.91     79.34 o 
   6  15   7      113.38      123.95     52.94 o 
   7  15   7     1268.33     1363.67    124.08 o 
   8  15   7      121.01      195.29     91.46 o 
  -9  16   7     1428.13     1261.10    208.98 o 
  -8  16   7     1932.48     2012.20    225.80 o 
  -7  16   7     3337.58     3455.69    254.00 o 
  -6  16   7      360.53      377.76    111.09 o 
  -5  16   7      866.56      869.67    113.00 o 
  -4  16   7      989.43     1040.68     77.30 o 
  -3  16   7     1762.37     1947.69     84.10 o 
  -2  16   7     1514.11     1417.45     86.25 o 
  -1  16   7     1047.86      972.99     43.64 o 
   0  16   7     8486.95     8540.79    126.56 o 
   1  16   7    10998.07    10965.28    162.75 o 
   2  16   7    18038.83    16956.45    238.50 o 
   3  16   7     4478.92     4350.23    108.42 o 
   4  16   7       67.46       97.33     40.09 o 
   5  16   7     2170.67     2082.47    137.09 o 
   6  16   7     2884.03     3177.17    137.71 o 
   7  16   7      366.91      338.04     75.89 o 
   8  16   7       74.30       89.24     84.79 o 
  -9  17   7      385.21      243.71    156.36 o 
  -8  17   7      737.35      645.63    165.90 o 
  -7  17   7      206.16      441.10    124.24 o 
  -6  17   7       38.78       38.15     84.61 o 
  -5  17   7     2671.94     2630.83    167.91 o 
  -4  17   7      744.26      916.78     84.47 o 
  -3  17   7     8920.82     8829.64    194.77 o 
  -2  17   7    16173.94    15869.28    291.13 o 
  -1  17   7     2390.21     2217.66     60.59 o 
   0  17   7     2074.48     1989.90     58.43 o 
   1  17   7     5669.03     5583.15     98.99 o 
   2  17   7        2.09       96.74     29.91 o 
   3  17   7     9350.43     9610.88    163.71 o 
   4  17   7     1496.35     1409.06     95.69 o 
   5  17   7        8.01       40.03     49.82 o 
   6  17   7      123.88      176.88     79.43 o 
   7  17   7        6.09       45.05     67.12 o 
   8  17   7     2705.75     3270.02    181.84 o 
  -9  18   7     1072.48      898.51    190.25 o 
  -8  18   7        0.49      -26.94    111.88 o 
  -7  18   7     1638.18     1313.50    184.38 o 
  -6  18   7        8.74      -10.82     79.40 o 
  -5  18   7     1074.41     1081.56    146.10 o 
  -4  18   7     1242.61     1565.62    155.90 o 
  -3  18   7      833.37      919.29     64.89 o 
  -2  18   7      962.38      821.39     80.16 o 
  -1  18   7      248.21      244.58     28.67 o 
   0  18   7     3513.19     3281.37     72.04 o 
   1  18   7     1807.29     1761.21     79.17 o 
   2  18   7     1229.12     1314.59     57.08 o 
   3  18   7      918.86      863.97     56.31 o 
   4  18   7     1689.56     1657.25     78.50 o 
   5  18   7      471.22      424.74     61.09 o 
   6  18   7     1753.25     1518.14    107.77 o 
   7  18   7      556.70      490.62     86.01 o 
   8  18   7       95.16      139.44    115.10 o 
  -9  19   7       19.67       -3.27    132.90 o 
  -8  19   7       19.11      113.64    128.88 o 
  -7  19   7      328.40      183.53    273.79 o 
  -6  19   7     1787.96     1787.06    188.81 o 
  -5  19   7       49.68       97.76     89.19 o 
  -4  19   7      421.79      519.47     55.04 o 
  -3  19   7        0.77       86.91     41.47 o 
  -2  19   7     1031.28      941.66     64.13 o 
  -1  19   7     5437.12     5477.65    106.61 o 
   0  19   7     1749.03     1910.26     57.10 o 
   1  19   7      510.57      546.41     39.98 o 
   2  19   7       14.01        2.56     29.49 o 
   3  19   7     4598.71     4360.47    104.11 o 
   4  19   7     1742.23     1945.73     85.14 o 
   5  19   7     1428.29     1331.48     86.29 o 
   6  19   7        6.31      -63.61     57.65 o 
   7  19   7      597.58      453.40     87.03 o 
   8  19   7       23.06       96.74     86.08 o 
  -9  20   7      220.75      159.94    151.33 o 
  -8  20   7      960.14      510.44    235.35 o 
  -7  20   7     2739.12     2931.87    504.24 o 
  -6  20   7       43.48       24.55     88.97 o 
  -5  20   7     1099.78     1240.85    221.78 o 
  -4  20   7     3793.46     3726.49    117.69 o 
  -3  20   7      487.21      598.51     59.04 o 
  -2  20   7      326.77      326.73     48.40 o 
  -1  20   7     1942.73     2041.63     64.44 o 
   0  20   7    11432.99    10778.53    154.03 o 
   1  20   7    17286.80    16794.96    232.20 o 
   2  20   7     2032.48     2110.50     76.74 o 
   3  20   7     2849.72     2905.87     86.75 o 
   4  20   7        9.58       29.96     40.27 o 
   5  20   7     1081.61     1157.01     84.39 o 
   6  20   7     3081.53     3434.81    149.65 o 
   7  20   7      120.61       71.36     72.21 o 
   8  20   7        1.31        4.04     82.87 o 
  -9  21   7      775.14      727.38    198.94 o 
  -8  21   7      892.69      847.57    472.68 o 
  -7  21   7      552.09      656.42    152.06 o 
  -6  21   7      845.24      947.12    162.66 o 
  -5  21   7     3292.81     3741.46    169.27 o 
  -4  21   7     2301.93     2390.52     97.96 o 
  -3  21   7     5941.20     5800.61    213.77 o 
  -2  21   7    11255.79    10842.93    228.52 o 
  -1  21   7     1630.56     1670.26     59.51 o 
   0  21   7     1315.53     1287.55     49.35 o 
   1  21   7     2501.07     2734.86     76.18 o 
   2  21   7     2150.39     1977.09     76.34 o 
   3  21   7    15845.83    15703.27    243.77 o 
   4  21   7     4219.40     3957.80    136.49 o 
   5  21   7       39.27       16.54     61.03 o 
   6  21   7       19.28       -9.34     71.01 o 
   7  21   7       52.77      -23.43     67.96 o 
   8  21   7     2620.09     2711.85    179.82 o 
  -8  22   7      250.58      242.56    145.45 o 
  -7  22   7     1879.77     2049.41    221.05 o 
  -6  22   7       86.70      -20.87     95.24 o 
  -5  22   7     2100.20     1847.29    128.54 o 
  -4  22   7     1036.99     1079.77     74.38 o 
  -3  22   7      185.38      272.62     67.73 o 
  -2  22   7     3631.29     3802.90    148.91 o 
  -1  22   7      484.96      476.84     42.24 o 
   0  22   7     3213.42     3066.94     77.16 o 
   1  22   7     4486.06     3819.82    101.94 o 
   2  22   7      917.98      684.17     58.46 o 
   3  22   7     1323.57     1493.85     96.05 o 
   4  22   7     1400.44     1498.53     91.28 o 
   5  22   7     1974.64     1939.58    184.69 o 
   6  22   7     3434.17     3530.10    175.52 o 
   7  22   7       15.58       17.60     75.04 o 
   8  22   7      173.01      133.74     98.65 o 
  -8  23   7      991.47     1019.38    200.02 o 
  -7  23   7      955.40      627.46    283.22 o 
  -6  23   7       24.30     -140.01     86.08 o 
  -5  23   7       72.91      252.43     77.99 o 
  -4  23   7     2160.15     1969.52     99.09 o 
  -3  23   7      157.77      298.36     63.55 o 
  -2  23   7       21.00       91.80     48.22 o 
  -1  23   7     1227.81     1277.90     87.19 o 
   0  23   7      303.62      256.90     37.39 o 
   1  23   7      283.88      233.80     36.47 o 
   2  23   7      192.10      151.60     39.34 o 
   3  23   7      253.97      376.46     49.00 o 
   4  23   7        9.36      -11.27     55.47 o 
   5  23   7      456.99      474.82     69.28 o 
   6  23   7      192.31       89.68     80.54 o 
   7  23   7      294.89      228.91     86.75 o 
  -8  24   7      439.57      759.03    226.62 o 
  -7  24   7      181.72      239.69    132.69 o 
  -6  24   7       26.47      -11.16    115.29 o 
  -5  24   7     2288.03     2111.21    142.75 o 
  -4  24   7      815.90      853.22     75.74 o 
  -3  24   7      103.29      194.99     51.36 o 
  -2  24   7      405.31      570.69    150.84 o 
  -1  24   7     1192.19     1034.60     55.81 o 
   0  24   7     2432.60     2392.06     76.45 o 
   1  24   7     4686.66     4833.29    120.95 o 
   2  24   7     2524.60     2307.73    109.53 o 
   3  24   7     1820.96     1750.96     86.05 o 
   4  24   7      216.26      270.78     54.48 o 
   5  24   7      433.22      484.42     71.45 o 
   6  24   7      544.43      511.41     98.23 o 
   7  24   7        2.61       51.66     77.21 o 
  -8  25   7      293.25      114.63    137.43 o 
  -7  25   7      261.91      255.92    144.36 o 
  -6  25   7       75.50       14.20    198.60 o 
  -5  25   7     3055.81     3114.33    133.84 o 
  -4  25   7     1459.15     1750.37    188.54 o 
  -3  25   7     4256.31     3886.25    294.19 o 
  -2  25   7     8566.44     8132.30    235.17 o 
  -1  25   7     1382.87     1356.92     63.21 o 
   0  25   7     1403.13     1332.42     67.10 o 
   1  25   7     3041.13     3139.31     85.62 o 
   2  25   7      340.78      309.58     45.86 o 
   3  25   7     9003.98     9207.56    200.03 o 
   4  25   7     2830.29     2895.59    113.38 o 
   5  25   7      116.73      138.37     74.57 o 
   6  25   7       70.08      278.40     90.12 o 
   7  25   7       14.49       -7.65     77.56 o 
  -8  26   7      598.23      722.31    186.07 o 
  -7  26   7     3624.54     3979.19    306.18 o 
  -6  26   7      177.65      197.50    118.17 o 
  -5  26   7     3934.33     4367.18    248.06 o 
  -4  26   7     1314.10     1250.42     90.86 o 
  -3  26   7     1328.76     1406.63    108.64 o 
  -2  26   7     4619.26     4556.42    191.22 o 
  -1  26   7      245.36      191.58     39.43 o 
   0  26   7     4907.06     4788.87    122.66 o 
   1  26   7     2911.42     3230.00     92.54 o 
   2  26   7        9.50      -37.63     40.31 o 
   3  26   7      408.42      387.46     59.11 o 
   4  26   7      315.22      407.89     62.87 o 
   5  26   7     1867.11     1882.82    119.97 o 
   6  26   7     3775.19     3536.25    163.36 o 
   7  26   7      132.92      181.31     99.52 o 
  -8  27   7      406.94      288.29    244.37 o 
  -7  27   7       11.30      -14.34    117.09 o 
  -6  27   7      805.36      971.31    175.41 o 
  -5  27   7      427.53      728.62     89.70 o 
  -4  27   7     1133.30     1084.58    123.43 o 
  -3  27   7       74.14       70.70     61.55 o 
  -2  27   7     1412.34     1446.76    105.36 o 
  -1  27   7      530.86      518.38     48.76 o 
   0  27   7      282.96      263.63     45.54 o 
   1  27   7      550.19      558.17     54.44 o 
   2  27   7     1316.81      937.75    131.68 o 
   3  27   7      433.29      475.29     62.23 o 
   4  27   7     1440.99     1637.45     93.98 o 
   5  27   7        2.54       19.64     66.28 o 
   6  27   7      496.86      510.92     90.52 o 
   7  27   7        0.89       59.79     95.37 o 
  -7  28   7     2034.99     1649.49    224.02 o 
  -6  28   7       15.39       68.13     83.03 o 
  -5  28   7      190.02      111.92     63.86 o 
  -4  28   7      437.52      309.15     99.11 o 
  -3  28   7      167.39      139.76     66.34 o 
  -2  28   7       39.10       59.81     57.58 o 
  -1  28   7      834.24      652.67     54.39 o 
   0  28   7     6038.39     5573.94    144.54 o 
   1  28   7     3848.61     3544.30    113.66 o 
   2  28   7     1377.26     1233.60     78.15 o 
   3  28   7     1219.94     1150.10     80.02 o 
   4  28   7      203.22       99.54     53.80 o 
   5  28   7       57.09        6.95     64.18 o 
   6  28   7     1250.63     1383.05    202.31 o 
  -7  29   7      261.75      336.52    148.88 o 
  -6  29   7      248.82      169.99    101.23 o 
  -5  29   7     1034.28     1142.29    114.89 o 
  -4  29   7     1254.41     1431.90    119.79 o 
  -3  29   7     3756.81     3443.58    162.85 o 
  -2  29   7     5662.69     5392.57    194.39 o 
  -1  29   7      704.90      724.05     82.12 o 
   0  29   7      650.13      796.19     61.05 o 
   1  29   7     1975.83     1977.27     90.54 o 
   2  29   7      423.94      480.14     61.43 o 
   3  29   7     5699.73     5726.29    159.35 o 
   4  29   7     1343.49     1364.44     90.60 o 
   5  29   7       26.69       74.28     61.49 o 
   6  29   7       28.01       68.81     70.80 o 
  -7  30   7     1197.22     1214.64    289.57 o 
  -6  30   7      179.25      170.08    130.00 o 
  -5  30   7     1334.37     1573.94    131.44 o 
  -4  30   7     2388.52     2512.74    162.34 o 
  -3  30   7     2050.66     2475.68    144.05 o 
  -2  30   7     3103.54     3166.41    154.87 o 
  -1  30   7     1271.65      981.89     84.09 o 
   0  30   7     3034.35     3007.70    122.42 o 
   1  30   7     2103.06     1964.26    133.95 o 
   2  30   7       15.56      -18.30     50.42 o 
   3  30   7      124.19      259.50     58.65 o 
   4  30   7      154.33      164.44     74.52 o 
   5  30   7     3524.11     3661.36    143.24 o 
   6  30   7     3773.31     4129.67    202.69 o 
  -7  31   7     2877.60     2572.17    271.21 o 
  -6  31   7      477.62      545.87    103.28 o 
  -5  31   7     2587.89     2824.02    168.43 o 
  -4  31   7     1419.19     1332.69    121.52 o 
  -3  31   7      174.50       70.05     69.42 o 
  -2  31   7      873.02      765.98     94.45 o 
  -1  31   7      145.35      215.50     54.90 o 
   0  31   7     1064.51     1109.40     69.59 o 
   1  31   7       13.48      -84.08     42.04 o 
   2  31   7      345.13      387.39     73.53 o 
   3  31   7     1474.79     1355.24    118.64 o 
   4  31   7     1250.55     1430.09     96.82 o 
   5  31   7      350.55      438.68     79.51 o 
   6  31   7       29.55       13.72     70.72 o 
  -6  32   7        8.14      163.45     90.74 o 
  -5  32   7        6.22       12.07     76.85 o 
  -4  32   7       22.34      113.26     73.92 o 
  -3  32   7      852.42      792.64    104.33 o 
  -2  32   7        3.64        8.74     59.98 o 
  -1  32   7       59.73       60.35     63.59 o 
   0  32   7       73.69       89.70     46.65 o 
   1  32   7      134.14      116.76     50.05 o 
   2  32   7       84.87       39.23     75.35 o 
   3  32   7       41.57        1.03     57.21 o 
   4  32   7      137.23      216.39     67.80 o 
   5  32   7      149.24      140.56     70.07 o 
   6  32   7       30.98       28.12     67.17 o 
  -6  33   7      195.67      133.04     92.35 o 
  -5  33   7     1625.81     1888.70    146.02 o 
  -4  33   7     1146.70     1312.77    126.72 o 
  -3  33   7     1355.54     1143.34    115.35 o 
  -2  33   7     2360.92     2564.49    309.28 o 
  -1  33   7        6.20       21.51     65.40 o 
   0  33   7       38.33       50.85     46.48 o 
   1  33   7     1290.61     1281.18     98.94 o 
   2  33   7       89.50      -44.16     59.07 o 
   3  33   7     2646.70     2570.70    143.40 o 
   4  33   7      670.99      551.35     80.05 o 
   5  33   7       18.79       21.58     73.28 o 
  -6  34   7      226.68      111.37     95.31 o 
  -5  34   7     3180.10     3053.94    342.81 o 
  -4  34   7     1949.25     2029.38    155.56 o 
  -3  34   7     1113.86     1237.10    162.11 o 
  -2  34   7     3021.98     3489.53    175.64 o 
  -1  34   7       48.96       35.96     63.31 o 
   0  34   7     2512.18     2550.48    106.55 o 
   1  34   7     2833.08     2407.16    126.39 o 
   2  34   7       33.57        8.91     60.39 o 
   3  34   7      168.59       76.22     69.97 o 
   4  34   7       21.20       74.27     63.56 o 
   5  34   7     1607.55     1945.78    119.55 o 
  -5  35   7     1587.60     1820.93    196.90 o 
  -4  35   7     1298.09     1404.16    133.57 o 
  -3  35   7       15.91      -68.81     71.67 o 
  -2  35   7     1168.42     1193.28    141.03 o 
  -1  35   7     1296.53     1324.82    138.23 o 
   0  35   7      453.87      576.20     63.66 o 
   1  35   7        3.64       33.60    105.59 o 
   2  35   7      665.14      659.96     90.05 o 
   3  35   7     2609.62     3274.47    247.95 o 
   4  35   7     1060.75      835.59    100.91 o 
   5  35   7      356.07      323.60     82.58 o 
  -5  36   7        9.85      -57.33     82.88 o 
  -4  36   7      472.22      812.25    117.24 o 
  -3  36   7     1757.87     1906.42    146.99 o 
  -2  36   7      119.25      -58.77     83.45 o 
  -1  36   7       34.68       52.57     79.29 o 
   0  36   7        3.40       47.73     49.38 o 
   1  36   7      278.84      206.68    109.00 o 
   2  36   7      924.58      882.72     99.93 o 
   3  36   7        1.35     -129.18     64.59 o 
   4  36   7      292.49      278.92    129.06 o 
  -5  37   7      189.70      192.03    164.85 o 
  -4  37   7     1308.35     1261.56    138.39 o 
  -3  37   7      384.67      220.67     91.24 o 
  -2  37   7      365.45      343.28    125.71 o 
  -1  37   7      503.38      508.08    203.32 o 
   0  37   7       23.08       66.38     63.87 o 
   1  37   7      413.45      375.77    142.26 o 
   2  37   7      139.76      143.59     73.68 o 
   3  37   7      512.96      284.98     87.69 o 
   4  37   7      213.02      101.06     89.11 o 
  -4  38   7      503.73      290.38    103.77 o 
  -3  38   7     2552.52     2640.16    170.58 o 
  -2  38   7     1463.11     1799.42    198.15 o 
  -1  38   7      269.86      178.26    180.43 o 
   0  38   7     1503.48     1306.79    149.06 o 
   1  38   7     1640.37     1533.26    114.79 o 
   2  38   7       37.77       55.87     69.69 o 
   3  38   7      283.35      463.94     94.68 o 
  -4  39   7      367.00      232.59    105.09 o 
  -3  39   7      386.18      396.01    122.21 o 
  -2  39   7      850.57      962.42    168.50 o 
  -1  39   7     1387.63     1509.21    159.42 o 
   0  39   7      767.58      701.23     88.20 o 
   1  39   7      259.59      217.30     76.22 o 
   2  39   7      383.71      339.20    140.40 o 
   3  39   7       99.09       40.60     78.78 o 
  -3  40   7      892.03     1171.41    191.71 o 
  -2  40   7       20.86      143.38    122.81 o 
  -1  40   7       37.44      -96.86     91.77 o 
   0  40   7      120.99       79.28     93.65 o 
   1  40   7      271.73      333.92     80.83 o 
   2  40   7     1268.58     1342.18    120.45 o 
  -2  41   7       19.98      -59.53    117.03 o 
  -1  41   7      997.42     1418.07    163.38 o 
   0  41   7      248.72      100.71    167.05 o 
   1  41   7      168.44        7.50     71.94 o 
 -10   0   8      428.97      327.30    211.55 o 
  -9   0   8     4374.66     4166.15    390.87 o 
  -8   0   8     2255.86     1803.78    191.90 o 
  -7   0   8     6699.56     6291.80    298.99 o 
  -6   0   8     2717.78     2595.02    187.59 o 
  -5   0   8       21.00       10.28     66.34 o 
  -4   0   8      896.25     1119.63    142.02 o 
  -3   0   8       21.93       33.12     34.99 o 
  -2   0   8    21744.97    22411.65    369.19 o 
  -1   0   8    27761.80    27521.58    429.34 o 
   0   0   8     1426.71     1313.21     59.67 o 
   1   0   8     2467.65     2180.67     78.97 o 
   2   0   8      124.82       95.45     71.51 o 
   3   0   8     8926.99     8623.16    220.20 o 
   4   0   8    16527.13    16453.88    558.11 o 
   5   0   8     1519.29     1407.01    143.43 o 
   6   0   8     4608.85     4078.39    237.54 o 
   7   0   8      816.53      892.43    144.47 o 
   8   0   8       43.59       -6.55    110.23 o 
   9   0   8     1006.19     1007.31    181.20 o 
 -10   1   8      206.23      166.48    139.29 o 
  -9   1   8     2072.77     2121.65    180.73 o 
  -8   1   8      939.51      841.71    109.02 o 
  -7   1   8      814.90     1026.06    102.99 o 
  -6   1   8       27.17       76.64     54.61 o 
  -5   1   8     1757.86     1737.62    105.13 o 
  -4   1   8    14502.15    14691.96    474.69 o 
  -3   1   8     1795.28     1643.61     80.24 o 
  -2   1   8       25.16       58.90     19.20 o 
  -1   1   8        1.35       21.05     19.66 o 
   0   1   8     1349.67     1423.05     43.73 o 
   1   1   8    24341.38    24012.16    275.07 o 
   2   1   8    17101.23    16601.28    246.23 o 
   3   1   8      670.39      631.69     44.61 o 
   4   1   8      498.05      475.96     45.71 o 
   5   1   8      464.58      382.42     79.02 o 
   6   1   8     2390.80     2251.46    128.99 o 
   7   1   8     2369.10     2656.67    149.25 o 
   8   1   8       50.95      114.00     80.33 o 
   9   1   8      454.35      278.75    100.13 o 
 -10   2   8      110.12      166.88    230.67 o 
  -9   2   8       23.65      130.57    105.70 o 
  -8   2   8      248.14      184.69     76.89 o 
  -7   2   8      464.92      438.48     81.61 o 
  -6   2   8      563.88      453.45    114.29 o 
  -5   2   8        1.52      111.80     49.83 o 
  -4   2   8      223.30      210.11     49.78 o 
  -3   2   8       70.09       64.25     21.88 o 
  -2   2   8     1430.56     1512.21     53.49 o 
  -1   2   8     5549.80     5539.50     76.67 o 
   0   2   8       15.86       34.74     18.20 o 
   1   2   8      575.78      539.29     36.11 o 
   2   2   8      137.97      125.86     30.85 o 
   3   2   8       34.48       52.79     28.17 o 
   4   2   8      333.62      232.43     68.05 o 
   5   2   8      115.90      -15.99     49.31 o 
   6   2   8       22.87      -21.96     60.64 o 
   7   2   8      318.81      144.68     71.46 o 
   8   2   8       28.07       46.64     76.51 o 
   9   2   8       84.47      176.17     92.95 o 
 -10   3   8      371.93      115.87    278.80 o 
  -9   3   8     2173.23     2020.55    178.88 o 
  -8   3   8      872.25      740.07    121.17 o 
  -7   3   8      280.26      264.46     74.52 o 
  -6   3   8      888.36      636.55     81.08 o 
  -5   3   8      686.48      631.64     74.78 o 
  -4   3   8     7943.35     7618.12    198.14 o 
  -3   3   8       50.06      116.00     23.77 o 
  -2   3   8     5222.31     5706.99    109.72 o 
  -1   3   8     2477.71     2566.02     50.97 o 
   0   3   8     2641.68     2940.74     60.11 o 
   1   3   8    17242.93    16930.00    205.86 o 
   2   3   8    17709.39    17032.74    251.33 o 
   3   3   8       22.84       62.98     36.04 o 
   4   3   8      407.26      401.91     43.73 o 
   5   3   8       16.51       93.90     51.91 o 
   6   3   8      297.36      237.86     70.95 o 
   7   3   8     1371.70     1432.10    118.45 o 
   8   3   8      354.12      289.90     87.83 o 
   9   3   8      561.65      477.39    128.38 o 
 -10   4   8      153.29      284.67    142.50 o 
  -9   4   8     1687.04     1977.34    177.76 o 
  -8   4   8       64.83      127.46     91.60 o 
  -7   4   8     3514.76     3350.57    158.03 o 
  -6   4   8     2183.20     2003.52    242.70 o 
  -5   4   8       24.13       48.59     48.26 o 
  -4   4   8     1003.17     1082.55    104.04 o 
  -3   4   8       17.27       40.80     22.58 o 
  -2   4   8    11949.70    11630.05    180.48 o 
  -1   4   8    20183.00    19010.63    200.05 o 
   0   4   8      270.85      189.32     22.41 o 
   1   4   8     2884.25     2747.51     61.89 o 
   2   4   8       87.63      159.88     30.73 o 
   3   4   8     7057.28     7065.99    137.43 o 
   4   4   8    15852.91    15623.68    245.24 o 
   5   4   8     1845.17     1761.91    114.60 o 
   6   4   8     3069.98     2811.85    140.92 o 
   7   4   8      537.45      727.33    135.36 o 
   8   4   8       49.32      -48.64     92.34 o 
   9   4   8     1148.10     1201.25    167.67 o 
 -10   5   8      721.35      555.42    138.40 o 
  -9   5   8     3024.44     3281.00    213.60 o 
  -8   5   8     4638.91     4381.79    223.35 o 
  -7   5   8      356.93      428.86     91.75 o 
  -6   5   8     1729.94     1647.49    142.02 o 
  -5   5   8     2586.34     2658.95    180.06 o 
  -4   5   8    19813.33    18968.38    379.79 o 
  -3   5   8     2149.80     2128.25     72.73 o 
  -2   5   8     1347.25     1544.82     55.96 o 
  -1   5   8      862.12      952.11     32.45 o 
   0   5   8     8174.83     8480.74    114.84 o 
   1   5   8    28492.44    27683.33    295.69 o 
   2   5   8    15755.41    14694.62    224.31 o 
   3   5   8      179.94      271.56     37.04 o 
   4   5   8     1450.84     1600.68     67.72 o 
   5   5   8     2728.43     2499.28    125.39 o 
   6   5   8     2643.74     2793.91    140.39 o 
   7   5   8     4115.25     4300.78    247.26 o 
   8   5   8       55.73      133.67     79.20 o 
   9   5   8     1331.42     1569.30    141.47 o 
 -10   6   8       17.75      -14.09    107.52 o 
  -9   6   8      144.63       81.92    125.17 o 
  -8   6   8      169.41      232.02     95.11 o 
  -7   6   8      678.36      922.08    120.48 o 
  -6   6   8     2396.19     2470.22    129.98 o 
  -5   6   8     2442.38     2367.96    118.91 o 
  -4   6   8      427.31      421.36     70.23 o 
  -3   6   8     1158.74     1211.66     56.67 o 
  -2   6   8     2021.04     1905.08     61.81 o 
  -1   6   8     9510.05     9173.93    113.03 o 
   0   6   8     3739.26     3546.08     83.01 o 
   1   6   8      241.02      248.68     26.50 o 
   2   6   8     1041.34     1079.44     51.92 o 
   3   6   8     4701.76     4440.33    104.96 o 
   4   6   8      302.42      262.17     40.50 o 
   5   6   8     1278.01     1007.06    147.74 o 
   6   6   8       32.18       58.12     58.42 o 
   7   6   8      129.73      245.62     79.49 o 
   8   6   8      468.10      427.52     96.64 o 
   9   6   8       39.78       85.34     88.49 o 
 -10   7   8       70.25      192.84    118.52 o 
  -9   7   8      480.02      376.47    119.52 o 
  -8   7   8      694.05      544.08    115.15 o 
  -7   7   8       63.49      120.08     79.25 o 
  -6   7   8     3079.84     3056.29    204.51 o 
  -5   7   8       52.70       82.59     58.08 o 
  -4   7   8     2004.21     2323.79    128.43 o 
  -3   7   8     2677.02     2780.52    120.88 o 
  -2   7   8     4736.94     5008.14    103.35 o 
  -1   7   8       46.03      111.96     27.24 o 
   0   7   8      160.55      131.61     19.66 o 
   1   7   8     6372.82     6691.67    115.81 o 
   2   7   8     1932.60     1922.59     66.03 o 
   3   7   8      442.86      455.73     40.93 o 
   4   7   8        2.61       23.85     32.03 o 
   5   7   8     2116.14     2056.49    117.56 o 
   6   7   8      219.27      108.44     67.43 o 
   7   7   8      456.10      475.86     89.32 o 
   8   7   8      431.34      582.37    100.54 o 
   9   7   8      394.15      321.20    129.49 o 
 -10   8   8      103.19      225.06    148.86 o 
  -9   8   8     1950.22     1877.97    246.76 o 
  -8   8   8       92.04       -1.46     86.15 o 
  -7   8   8     3339.69     3848.35    310.80 o 
  -6   8   8     1957.00     1730.34    217.64 o 
  -5   8   8     1018.65     1067.08    101.42 o 
  -4   8   8     2226.04     2212.28    118.25 o 
  -3   8   8       22.58      105.57     30.31 o 
  -2   8   8    14367.05    13854.42    208.77 o 
  -1   8   8    18904.54    18123.91    193.05 o 
   0   8   8     1147.19     1118.49     36.34 o 
   1   8   8      704.17      710.86     54.38 o 
   2   8   8     1138.32     1066.28     49.21 o 
   3   8   8     2841.53     2839.98     87.60 o 
   4   8   8    10767.38    10624.16    187.25 o 
   5   8   8     1725.29     1759.08    159.23 o 
   6   8   8     2648.90     2500.39    164.49 o 
   7   8   8      130.50      192.15     74.69 o 
   8   8   8      189.84       44.84     79.06 o 
   9   8   8      435.76      453.43    132.66 o 
 -10   9   8      884.64      964.28    218.26 o 
  -9   9   8     2206.78     2635.02    258.04 o 
  -8   9   8      368.95      406.05    134.27 o 
  -7   9   8      900.93      984.56    156.61 o 
  -6   9   8      491.44      669.40    126.04 o 
  -5   9   8     3111.48     2960.81    154.33 o 
  -4   9   8    12348.85    12286.79    215.01 o 
  -3   9   8     5646.39     5610.78    125.93 o 
  -2   9   8       86.34       71.28     31.67 o 
  -1   9   8      264.63      214.46     21.43 o 
   0   9   8     4281.91     4270.71     70.78 o 
   1   9   8    17216.91    17064.46    226.83 o 
   2   9   8    18641.53    18256.13    249.60 o 
   3   9   8      553.20      568.99     50.05 o 
   4   9   8     1629.61     1631.41     69.39 o 
   5   9   8     1491.60     1416.76    102.65 o 
   6   9   8     3613.90     3666.68    160.11 o 
   7   9   8     3599.68     3566.42    172.52 o 
   8   9   8        2.05      -61.70     73.74 o 
  -9  10   8        0.24       97.56    129.69 o 
  -8  10   8      887.79      857.36    234.67 o 
  -7  10   8     1892.16     1493.73    179.73 o 
  -6  10   8     3397.29     2982.55    215.59 o 
  -5  10   8     2679.27     2752.07    147.93 o 
  -4  10   8     2603.91     2418.58     87.16 o 
  -3  10   8     1137.61     1195.71     59.35 o 
  -2  10   8     2207.06     1959.38     65.14 o 
  -1  10   8     3228.81     3133.68     57.63 o 
   0  10   8     3439.51     3335.89     61.60 o 
   1  10   8     1450.01     1400.37     51.16 o 
   2  10   8     1220.78     1377.71     61.35 o 
   3  10   8     1479.52     1447.95     58.49 o 
   4  10   8     5794.09     5804.59    134.55 o 
   5  10   8      110.88      117.26     63.38 o 
   6  10   8       82.48      105.80     66.61 o 
   7  10   8      828.60      728.42    101.66 o 
   8  10   8     2218.38     2453.34    197.76 o 
  -9  11   8       35.64      104.00    133.11 o 
  -8  11   8      674.90      750.17    162.10 o 
  -7  11   8       19.76      130.60    107.58 o 
  -6  11   8     2350.89     2423.37    197.42 o 
  -5  11   8     2073.26     1962.68    284.48 o 
  -4  11   8      521.82      446.48     46.49 o 
  -3  11   8     9607.97     9951.45    185.07 o 
  -2  11   8     9060.64     8954.92    158.77 o 
  -1  11   8       49.79       89.89     21.16 o 
   0  11   8     1811.19     1565.32     43.34 o 
   1  11   8      324.24      280.07     40.83 o 
   2  11   8     7679.40     7266.81    130.21 o 
   3  11   8      456.75      421.82     46.71 o 
   4  11   8      505.01      565.78     46.50 o 
   5  11   8     4065.67     3932.13    127.00 o 
   6  11   8     1288.94     1150.22    130.60 o 
   7  11   8       14.01       25.75     91.12 o 
   8  11   8      894.19      985.04    151.39 o 
  -9  12   8     1108.62     1219.30    204.39 o 
  -8  12   8      354.08      319.99    128.86 o 
  -7  12   8     2320.78     2472.02    317.33 o 
  -6  12   8     1128.07     1001.38    185.91 o 
  -5  12   8      532.82      694.59    121.23 o 
  -4  12   8       11.72      -11.13     68.58 o 
  -3  12   8      356.14      332.67     40.64 o 
  -2  12   8     4979.99     4833.73    134.81 o 
  -1  12   8     8472.51     8373.00    115.43 o 
   0  12   8      103.49      109.71     21.00 o 
   1  12   8     1662.65     1591.60     55.16 o 
   2  12   8     2451.52     2423.34     74.86 o 
   3  12   8     2251.82     2337.67     74.20 o 
   4  12   8     6769.72     6622.96    131.35 o 
   5  12   8      598.22      654.15     60.30 o 
   6  12   8     1919.62     1777.21    107.27 o 
   7  12   8        1.66       75.55     74.59 o 
   8  12   8       92.41      104.17     86.04 o 
  -9  13   8     1365.74     1180.38    311.68 o 
  -8  13   8      398.29      631.13    156.86 o 
  -7  13   8      100.33      167.38    111.89 o 
  -6  13   8        7.97      -22.16     79.10 o 
  -5  13   8     4584.36     4421.34    345.28 o 
  -4  13   8    16937.80    16535.36    306.72 o 
  -3  13   8     3894.29     3889.57    133.48 o 
  -2  13   8      231.88      240.25     37.72 o 
  -1  13   8       16.66       34.11     20.52 o 
   0  13   8      486.07      449.68     28.17 o 
   1  13   8    10511.13    10619.66    160.57 o 
   2  13   8     2895.33     3068.93     82.53 o 
   3  13   8       94.72       77.02     32.76 o 
   4  13   8     1521.83     1520.29     65.20 o 
   5  13   8      944.69     1039.52     71.63 o 
   6  13   8     3328.67     3619.21    182.01 o 
   7  13   8     2579.83     2565.74    155.23 o 
   8  13   8        4.39      -38.68     84.64 o 
  -9  14   8       31.82      168.66    193.13 o 
  -8  14   8      907.83      718.54    166.35 o 
  -7  14   8     2209.13     1960.19    267.30 o 
  -6  14   8     4479.67     4268.28    256.07 o 
  -5  14   8     6568.82     6617.17    321.95 o 
  -4  14   8      562.12      598.60    103.58 o 
  -3  14   8      811.33      844.63     55.40 o 
  -2  14   8     4266.36     3691.04    101.42 o 
  -1  14   8     5056.88     4939.25     98.92 o 
   0  14   8      536.51      502.35     31.35 o 
   1  14   8       13.35       32.68     23.45 o 
   2  14   8    12771.30    12033.56    187.45 o 
   3  14   8     3443.17     3361.00     90.40 o 
   4  14   8     2134.94     2087.43     74.88 o 
   5  14   8      765.91      881.60     58.12 o 
   6  14   8       24.90      121.34     53.92 o 
   7  14   8     1788.86     2312.11    152.51 o 
   8  14   8     1175.75     1400.04    137.04 o 
  -9  15   8       20.92      142.78    136.46 o 
  -8  15   8     1991.30     2338.58    241.47 o 
  -7  15   8      108.50      247.89    118.58 o 
  -6  15   8     1887.48     1749.25    230.77 o 
  -5  15   8     1976.86     2107.19    290.84 o 
  -4  15   8      123.43      110.35     43.73 o 
  -3  15   8    12530.41    12266.12    219.79 o 
  -2  15   8     9603.26     9364.86    179.29 o 
  -1  15   8      205.43      197.00     25.64 o 
   0  15   8     6729.23     6506.80    107.86 o 
   1  15   8      715.29      647.12     38.67 o 
   2  15   8     1786.88     1749.74     65.27 o 
   3  15   8     3502.49     3365.63     91.77 o 
   4  15   8       37.82       74.30     36.45 o 
   5  15   8     6136.91     6125.86    132.75 o 
   6  15   8     2565.77     2662.60    127.65 o 
   7  15   8       83.75       36.17     80.24 o 
   8  15   8      886.29      952.01    120.56 o 
  -9  16   8      779.79      953.22    202.31 o 
  -8  16   8      516.27      496.36    150.98 o 
  -7  16   8      868.27      833.11    293.00 o 
  -6  16   8       11.51       26.25     86.55 o 
  -5  16   8      837.75     1039.23    146.87 o 
  -4  16   8     1340.75     1610.16     93.79 o 
  -3  16   8     1239.30     1208.32     73.71 o 
  -2  16   8      582.60      635.08     50.38 o 
  -1  16   8     1770.41     1754.35     52.00 o 
   0  16   8      695.70      765.12     39.80 o 
   1  16   8     3795.74     3669.07    105.07 o 
   2  16   8     2310.37     2204.58     85.71 o 
   3  16   8        8.71       47.21     32.80 o 
   4  16   8     1930.63     1878.56     74.47 o 
   5  16   8       58.79       75.63     39.25 o 
   6  16   8     1666.02     1775.11    130.42 o 
   7  16   8        8.19      -15.63     75.85 o 
   8  16   8      791.07     1131.04    212.91 o 
  -9  17   8      754.24      838.41    194.10 o 
  -8  17   8      126.59      271.00    135.48 o 
  -7  17   8        0.67      128.38    174.41 o 
  -6  17   8        4.25       55.73     94.00 o 
  -5  17   8      445.37      554.74    257.08 o 
  -4  17   8     8263.04     8023.76    190.98 o 
  -3  17   8     2255.03     2287.93     97.06 o 
  -2  17   8        5.39       47.25     32.41 o 
  -1  17   8      499.36      490.05     33.59 o 
   0  17   8      885.21      903.31     43.16 o 
   1  17   8     8855.75     8812.78    137.00 o 
   2  17   8     3943.26     3886.14     96.28 o 
   3  17   8     1207.80     1237.40     61.33 o 
   4  17   8     1344.89     1360.01     66.24 o 
   5  17   8      295.94      336.22     48.58 o 
   6  17   8     1060.89     1119.76    113.29 o 
   7  17   8     2098.74     1787.44    183.76 o 
   8  17   8        1.00      256.23     97.31 o 
  -9  18   8      240.91      327.45    164.41 o 
  -8  18   8      911.07      858.89    281.28 o 
  -7  18   8     2184.99     2442.69    234.97 o 
  -6  18   8     4518.72     4752.66    285.58 o 
  -5  18   8     3823.68     4187.89    252.38 o 
  -4  18   8     3252.90     3363.10    120.25 o 
  -3  18   8     1769.83     1886.93    106.37 o 
  -2  18   8     2112.64     2014.70     90.84 o 
  -1  18   8     4467.80     4463.83     84.87 o 
   0  18   8     2996.56     2975.63     74.33 o 
   1  18   8       15.24       66.24     29.03 o 
   2  18   8     1990.39     2117.31     79.11 o 
   3  18   8     5081.70     4927.15    151.91 o 
   4  18   8     2177.36     2329.49     83.13 o 
   5  18   8      184.07      271.43     47.23 o 
   6  18   8        9.39      181.63     78.39 o 
   7  18   8      820.94      954.74    136.57 o 
   8  18   8     3327.72     3465.84    254.62 o 
  -9  19   8      218.36      278.29    212.33 o 
  -8  19   8     3532.31     4213.39    313.62 o 
  -7  19   8      551.39      759.77    169.56 o 
  -6  19   8     2176.34     2267.42    210.91 o 
  -5  19   8     3608.80     3796.36    169.15 o 
  -4  19   8     1946.10     1894.62    174.86 o 
  -3  19   8    12282.59    12838.24    262.78 o 
  -2  19   8     8293.20     8248.65    278.89 o 
  -1  19   8      393.30      351.16     33.82 o 
   0  19   8     7119.53     6687.59    122.48 o 
   1  19   8      427.81      341.76     36.85 o 
   2  19   8      102.50      105.37     34.51 o 
   3  19   8      671.39      650.91     51.36 o 
   4  19   8      432.90      429.84     65.02 o 
   5  19   8     7430.55     7509.31    169.22 o 
   6  19   8     3493.94     3863.44    180.82 o 
   7  19   8      217.83      234.09     92.76 o 
   8  19   8      703.77      809.56    127.40 o 
  -9  20   8       55.71       -8.45    138.33 o 
  -8  20   8      245.56      653.91    169.26 o 
  -7  20   8      614.37      672.41    157.11 o 
  -6  20   8      157.73       76.27    105.54 o 
  -5  20   8     3078.70     3146.48    265.43 o 
  -4  20   8       26.37       25.06     47.25 o 
  -3  20   8     3137.25     3067.66    116.52 o 
  -2  20   8      162.84      199.53     48.81 o 
  -1  20   8       14.85      -27.51     27.31 o 
   0  20   8     3336.28     3372.18     89.55 o 
   1  20   8      118.28      132.52     32.22 o 
   2  20   8     3685.63     3582.35    136.65 o 
   3  20   8     1602.06     1601.49     74.51 o 
   4  20   8      517.70      483.15     68.35 o 
   5  20   8      311.83      340.67     56.22 o 
   6  20   8     1543.22     1687.58    107.36 o 
   7  20   8       90.08       92.14     77.37 o 
  -8  21   8      121.58      205.88    137.88 o 
  -7  21   8      393.93      412.61    139.20 o 
  -6  21   8        7.21      -35.90     88.79 o 
  -5  21   8      354.57      218.85     78.89 o 
  -4  21   8     2592.11     2604.23    111.78 o 
  -3  21   8      900.66      928.62     74.78 o 
  -2  21   8       91.47       74.67     69.52 o 
  -1  21   8      763.65      739.48     59.93 o 
   0  21   8      561.60      532.83     44.49 o 
   1  21   8       14.40       42.81     30.51 o 
   2  21   8       39.88      121.51     45.46 o 
   3  21   8     1754.88     1464.31     74.18 o 
   4  21   8      710.35      612.54     63.37 o 
   5  21   8      197.52      255.96     54.63 o 
   6  21   8      710.32      824.91     88.79 o 
   7  21   8      406.39      522.81     95.58 o 
  -8  22   8     1061.38     1242.74    214.79 o 
  -7  22   8     1553.22     1567.57    212.43 o 
  -6  22   8     2798.01     2971.45    246.52 o 
  -5  22   8     3294.94     3316.53    130.38 o 
  -4  22   8      898.58      902.09     84.16 o 
  -3  22   8     1886.52     1691.47    124.23 o 
  -2  22   8     2292.67     2245.07    117.71 o 
  -1  22   8     1964.31     1874.05     67.71 o 
   0  22   8     2351.15     2241.54     76.74 o 
   1  22   8       22.42        8.27     30.18 o 
   2  22   8     2935.99     2865.39    122.99 o 
   3  22   8     2030.99     2009.69     79.05 o 
   4  22   8     1678.84     1656.86    101.25 o 
   5  22   8      632.37      718.02     68.05 o 
   6  22   8      227.63      197.06     70.59 o 
   7  22   8      620.51      566.64     98.86 o 
  -8  23   8      946.75      961.17    196.95 o 
  -7  23   8        8.48      -76.55    104.39 o 
  -6  23   8     1801.22     1371.70    192.84 o 
  -5  23   8     2500.34     2561.05    117.67 o 
  -4  23   8      736.06      800.64    103.37 o 
  -3  23   8     9065.68     8739.82    210.39 o 
  -2  23   8     6414.39     6944.69    214.56 o 
  -1  23   8      338.43      220.79     36.34 o 
   0  23   8     6373.25     5947.85    125.64 o 
   1  23   8     1050.46      997.86     53.68 o 
   2  23   8      206.24      126.58     41.49 o 
   3  23   8     1145.34     1065.12     68.15 o 
   4  23   8      440.62      505.92     65.44 o 
   5  23   8     6896.30     7094.02    169.37 o 
   6  23   8     3354.36     3524.16    147.23 o 
   7  23   8      165.86      285.69     90.73 o 
  -8  24   8      220.99        3.80    136.68 o 
  -7  24   8       10.16      106.02    124.83 o 
  -6  24   8      318.30      248.76    311.66 o 
  -5  24   8     1385.95     1299.73    125.14 o 
  -4  24   8      121.70      173.15     59.15 o 
  -3  24   8     2859.72     3056.35    123.39 o 
  -2  24   8     2021.07     2145.65    122.16 o 
  -1  24   8       79.32       40.16     32.10 o 
   0  24   8     3446.56     3379.24     94.01 o 
   1  24   8     1352.59     1215.28     89.60 o 
   2  24   8     4221.01     4277.11    125.66 o 
   3  24   8     2542.39     2431.83    142.08 o 
   4  24   8       47.02      -28.13     45.35 o 
   5  24   8       39.55       78.77     53.19 o 
   6  24   8      754.90      596.96     72.81 o 
   7  24   8      774.75      935.39    148.39 o 
  -8  25   8       24.15       92.42    136.93 o 
  -7  25   8     1938.04     2133.49    450.67 o 
  -6  25   8      190.63      373.28    131.16 o 
  -5  25   8      157.42       40.47     58.01 o 
  -4  25   8      219.76      190.05     62.78 o 
  -3  25   8       38.00      112.70     64.05 o 
  -2  25   8      393.28      341.86     69.16 o 
  -1  25   8     1005.06     1015.77     75.17 o 
   0  25   8     1418.14     1532.31    115.03 o 
   1  25   8      628.21      640.02     51.51 o 
   2  25   8      844.13      949.98     69.74 o 
   3  25   8     2208.03     2484.23    112.26 o 
   4  25   8      483.71      355.02     62.78 o 
   5  25   8      774.81      901.33     76.37 o 
   6  25   8        3.50       56.75     59.29 o 
   7  25   8      269.83      190.80     89.56 o 
  -8  26   8     1114.74     1398.16    230.06 o 
  -7  26   8      220.17      307.72    252.12 o 
  -6  26   8     1249.80     1181.33    194.58 o 
  -5  26   8      768.04      818.48    111.49 o 
  -4  26   8      734.26      735.71     79.70 o 
  -3  26   8      952.88      734.64    109.10 o 
  -2  26   8      903.02      893.56     92.14 o 
  -1  26   8     1869.78     1789.65     87.08 o 
   0  26   8     1369.91     1493.70    127.03 o 
   1  26   8      500.14      469.32     48.42 o 
   2  26   8     1728.33     1725.49     80.95 o 
   3  26   8     1083.40     1014.13     75.90 o 
   4  26   8      561.29      519.05     68.81 o 
   5  26   8      284.40      335.91     68.94 o 
   6  26   8      358.71      282.96     74.06 o 
  -7  27   8     1563.02     1597.71    316.15 o 
  -6  27   8      246.67      143.44    139.57 o 
  -5  27   8      813.48      760.74     85.16 o 
  -4  27   8      253.02      226.27     65.59 o 
  -3  27   8     4845.59     4878.31    351.35 o 
  -2  27   8     3207.16     3406.44    155.66 o 
  -1  27   8     2088.65     1826.62     91.88 o 
   0  27   8     8247.32     8046.58    171.57 o 
   1  27   8     1696.12     1608.52     76.99 o 
   2  27   8      514.99      492.06     76.31 o 
   3  27   8     1229.62     1291.54     85.89 o 
   4  27   8       20.35       41.72     55.39 o 
   5  27   8     4311.36     4971.29    160.27 o 
   6  27   8     1468.07     1591.05    106.76 o 
  -7  28   8        2.81      -74.72    121.04 o 
  -6  28   8      722.58      934.49    127.42 o 
  -5  28   8     2968.03     3184.03    140.68 o 
  -4  28   8       20.59       -1.89    109.38 o 
  -3  28   8     3289.95     3502.25    167.72 o 
  -2  28   8     1232.52     1270.34    105.85 o 
  -1  28   8     2649.87     2536.14    114.82 o 
   0  28   8     1972.96     2135.08    103.97 o 
   1  28   8     1126.19     1258.45     71.65 o 
   2  28   8     4810.14     4711.32    150.76 o 
   3  28   8     2689.82     3050.58    119.85 o 
   4  28   8       21.54        2.51     55.19 o 
   5  28   8      700.57      728.27     84.17 o 
   6  28   8      633.63      894.74     93.18 o 
  -7  29   8        8.62      156.35    138.02 o 
  -6  29   8       27.66      178.80     96.10 o 
  -5  29   8      479.05      588.85    150.93 o 
  -4  29   8        5.02      -15.04     68.39 o 
  -3  29   8      371.12      507.01    115.22 o 
  -2  29   8       72.47       27.89     60.38 o 
  -1  29   8     1706.36     1512.53    136.02 o 
   0  29   8     3149.90     3287.73    139.47 o 
   1  29   8     1899.89     1862.10     86.09 o 
   2  29   8     2482.92     2771.82    124.86 o 
   3  29   8      550.99      558.67     68.75 o 
   4  29   8       15.71      -96.83     53.67 o 
   5  29   8     1114.12     1457.60    123.66 o 
   6  29   8      136.36      150.74     71.43 o 
  -7  30   8      338.40       74.62    147.66 o 
  -6  30   8      307.72      331.67    126.50 o 
  -5  30   8      900.61     1059.47    120.02 o 
  -4  30   8      431.81      418.41     92.71 o 
  -3  30   8      313.43      272.39     88.02 o 
  -2  30   8       13.41       22.40     61.17 o 
  -1  30   8       75.66      164.70     53.67 o 
   0  30   8      106.82      202.39     48.57 o 
   1  30   8        2.34       48.33     54.78 o 
   2  30   8      786.36      673.87     86.14 o 
   3  30   8       16.36       11.11     54.27 o 
   4  30   8       26.83       -0.94     57.73 o 
   5  30   8       81.03      157.84     67.43 o 
   6  30   8       95.44       72.56     72.28 o 
  -6  31   8     1383.15     1150.34    146.86 o 
  -5  31   8     1269.78     1113.28    127.53 o 
  -4  31   8       19.05       18.57     75.36 o 
  -3  31   8     2845.39     3078.88    166.30 o 
  -2  31   8     2366.37     2501.69    145.59 o 
  -1  31   8      450.95      376.31     81.63 o 
   0  31   8     2806.94     2841.31    103.75 o 
   1  31   8      421.34      223.23     64.15 o 
   2  31   8      107.80      167.12     64.37 o 
   3  31   8     1101.58     1104.33     93.52 o 
   4  31   8        2.92       42.80     68.57 o 
   5  31   8     1579.99     1723.99    110.68 o 
  -6  32   8      173.96      138.76     92.47 o 
  -5  32   8      954.37     1208.05    131.38 o 
  -4  32   8       97.58       25.30     79.69 o 
  -3  32   8     2775.51     2531.47    155.99 o 
  -2  32   8     3165.40     3158.61    195.04 o 
  -1  32   8      722.48      670.98     93.43 o 
   0  32   8     3349.85     3580.14    151.54 o 
   1  32   8      519.98      702.68     83.63 o 
   2  32   8     3983.13     4368.79    180.41 o 
   3  32   8     2609.92     2228.97    120.40 o 
   4  32   8      956.57     1059.62     93.82 o 
   5  32   8      193.89      117.66     73.83 o 
  -6  33   8        1.23       21.36     87.32 o 
  -5  33   8      249.35      352.15    103.20 o 
  -4  33   8      389.59      365.67     98.99 o 
  -3  33   8      271.70      229.98     95.20 o 
  -2  33   8      516.75      516.41    111.59 o 
  -1  33   8      598.71      481.56     94.54 o 
   0  33   8     3079.06     3334.87    121.47 o 
   1  33   8     2706.92     2777.12    152.61 o 
   2  33   8     1903.93     1914.65    124.35 o 
   3  33   8      627.48      314.53     84.31 o 
   4  33   8        5.25      -32.63     66.86 o 
   5  33   8      416.53      437.02     83.52 o 
  -5  34   8       59.87       85.99     92.52 o 
  -4  34   8       85.35       41.73    102.90 o 
  -3  34   8       37.22       87.73     81.19 o 
  -2  34   8      160.21       60.23    121.24 o 
  -1  34   8      193.60      172.54     81.66 o 
   0  34   8        2.31       20.10     48.21 o 
   1  34   8        2.62       25.78     61.07 o 
   2  34   8      737.60      941.65     99.11 o 
   3  34   8        1.31      -75.60     66.22 o 
   4  34   8       76.65       95.75     73.35 o 
  -5  35   8      107.33       44.74     91.55 o 
  -4  35   8      187.46      168.67     91.69 o 
  -3  35   8      456.84      530.95    102.96 o 
  -2  35   8      472.69      717.74    208.76 o 
  -1  35   8      860.07      702.21    116.50 o 
   0  35   8     2318.54     1925.39     97.54 o 
   1  35   8       89.47      -11.49     60.39 o 
   2  35   8        3.14        3.17     66.77 o 
   3  35   8      681.42      575.59     95.98 o 
   4  35   8       37.63       71.78     82.26 o 
  -5  36   8     1048.03     1285.19    145.98 o 
  -4  36   8       86.20      -32.38     89.56 o 
  -3  36   8     1638.93     1599.55    166.59 o 
  -2  36   8     2129.58     2205.81    201.27 o 
  -1  36   8     1201.74     1447.88    167.09 o 
   0  36   8     1295.73     1282.55    103.84 o 
   1  36   8      208.29      186.26     72.45 o 
   2  36   8     2263.97     2584.54    271.10 o 
   3  36   8     2988.03     3205.70    310.62 o 
   4  36   8        6.54      -42.33     84.68 o 
  -4  37   8      167.96      171.32    101.28 o 
  -3  37   8      376.96      642.86    135.61 o 
  -2  37   8       50.41      129.11     85.48 o 
  -1  37   8     1033.99     1010.52    135.67 o 
   0  37   8     1689.68     1703.90    117.08 o 
   1  37   8     1892.98     1933.23    189.06 o 
   2  37   8     4561.72     5417.01    685.74 o 
   3  37   8      572.19      605.34    100.79 o 
  -3  38   8        6.32       66.25    107.21 o 
  -2  38   8      716.45      971.54    167.51 o 
  -1  38   8      877.08     1061.16    139.51 o 
   0  38   8      146.06      187.07     71.58 o 
   1  38   8      269.40      232.19     76.93 o 
   2  38   8      213.73      414.34    105.52 o 
  -3  39   8       34.83      -21.67    108.48 o 
  -2  39   8       68.67      141.78    149.63 o 
  -1  39   8      344.31      189.16    103.80 o 
   0  39   8     1199.79     1236.30    273.68 o 
   1  39   8      173.95      165.55     83.77 o 
   2  39   8       22.64      -25.48    161.69 o 
  -2  40   8     1123.36      940.69    185.02 o 
  -1  40   8      285.70       46.20     98.98 o 
   0  40   8     2213.82     1986.27    309.92 o 
   1  40   8      147.42       44.91     73.41 o 
 -10   1   9      141.76      201.65    146.68 o 
  -9   1   9      209.52       31.36    128.50 o 
  -8   1   9       49.63       66.64     75.56 o 
  -7   1   9     3859.61     4101.51    182.58 o 
  -6   1   9      477.78      486.19     82.82 o 
  -5   1   9      737.45      802.03     93.87 o 
  -4   1   9     5266.59     5493.61    119.62 o 
  -3   1   9     1122.12     1198.36    106.96 o 
  -2   1   9    14871.85    14564.99    220.11 o 
  -1   1   9     7574.25     7670.88    105.70 o 
   0   1   9       25.70       38.08     20.02 o 
   1   1   9       13.49       -2.48     21.00 o 
   2   1   9      193.15      132.25     32.36 o 
   3   1   9     3667.75     3407.18     95.78 o 
   4   1   9     2657.82     2851.85     92.03 o 
   5   1   9       11.78       89.28     56.84 o 
   6   1   9      605.07      661.37     92.02 o 
   7   1   9        9.40       32.23     71.38 o 
   8   1   9      794.56      893.53    117.97 o 
  -9   2   9      104.53      167.17    111.22 o 
  -8   2   9      253.49      161.65     96.28 o 
  -7   2   9      947.90     1056.30    111.24 o 
  -6   2   9      104.41      146.06     64.42 o 
  -5   2   9     7527.13     8004.23    223.60 o 
  -4   2   9    17422.51    17378.92    263.44 o 
  -3   2   9     1444.67     1501.63     72.95 o 
  -2   2   9     1439.02     1413.62     56.86 o 
  -1   2   9     1441.58     1347.60     40.52 o 
   0   2   9     2910.90     2799.81     64.45 o 
   1   2   9    14416.20    13952.71    180.40 o 
   2   2   9     1395.04     1383.27     75.24 o 
   3   2   9     2817.99     2720.78     86.62 o 
   4   2   9      978.87      894.55     58.99 o 
   5   2   9     2861.59     2773.52    204.17 o 
   6   2   9    12418.87    12748.15    390.02 o 
   7   2   9     2858.68     2726.16    174.28 o 
   8   2   9      362.90      502.77    101.86 o 
  -9   3   9      104.07       57.91    104.08 o 
  -8   3   9     5546.90     6031.91    261.75 o 
  -7   3   9     5273.91     4966.60    193.87 o 
  -6   3   9     3286.82     2935.28    143.56 o 
  -5   3   9     1326.23     1233.53     98.64 o 
  -4   3   9     4015.25     3853.57     99.35 o 
  -3   3   9     3409.71     3557.30     99.82 o 
  -2   3   9    12360.54    12060.80    191.47 o 
  -1   3   9    10490.26    10212.87    163.62 o 
   0   3   9       48.72       82.76     22.10 o 
   1   3   9      225.12      271.58     41.40 o 
   2   3   9      826.81      825.08     51.30 o 
   3   3   9    10404.58    10317.63    183.43 o 
   4   3   9    14341.35    13493.64    226.64 o 
   5   3   9       80.87       27.19     55.13 o 
   6   3   9      542.17      684.70     96.70 o 
   7   3   9      213.53      266.61     80.41 o 
   8   3   9     1725.72     1703.16    140.07 o 
  -9   4   9      271.11      283.55    114.10 o 
  -8   4   9      412.86      681.87    123.27 o 
  -7   4   9        9.72       -2.13     64.31 o 
  -6   4   9       34.86       90.17     70.58 o 
  -5   4   9      538.51      525.92     74.29 o 
  -4   4   9      506.17      390.66     71.23 o 
  -3   4   9     1204.16     1204.07     61.87 o 
  -2   4   9       95.20      123.08     42.69 o 
  -1   4   9        5.53        0.99     17.81 o 
   0   4   9     3144.37     3120.11     64.96 o 
   1   4   9     3079.65     2877.90     65.57 o 
   2   4   9     3347.41     2999.35     85.56 o 
   3   4   9      200.13      210.94     37.77 o 
   4   4   9      287.85      306.26     44.65 o 
   5   4   9      304.88      245.37     52.45 o 
   6   4   9      131.45      252.79     77.37 o 
   7   4   9       15.39       26.15     71.09 o 
   8   4   9        0.54      -16.76     78.95 o 
  -9   5   9        9.35      -53.92    104.03 o 
  -8   5   9     4134.75     3980.84    222.01 o 
  -7   5   9     2269.48     2433.68    280.86 o 
  -6   5   9      226.69      157.14     64.80 o 
  -5   5   9      165.21      236.81     60.88 o 
  -4   5   9     5427.14     5337.95    197.75 o 
  -3   5   9       24.77       34.79     27.37 o 
  -2   5   9     2188.62     2173.85     81.67 o 
  -1   5   9       55.18       82.68     19.70 o 
   0   5   9      694.68      731.21     35.05 o 
   1   5   9      148.49      109.97     22.24 o 
   2   5   9     1793.60     1714.86     66.60 o 
   3   5   9      867.73      965.96     56.35 o 
   4   5   9     3354.13     3310.43     98.68 o 
   5   5   9      616.64      641.58     71.49 o 
   6   5   9      260.24      381.89     80.85 o 
   7   5   9       61.05      104.35     77.08 o 
   8   5   9      265.92      471.83     99.95 o 
  -9   6   9        4.34      -52.50    100.55 o 
  -8   6   9      655.81      220.09    108.30 o 
  -7   6   9      676.22      739.41    122.44 o 
  -6   6   9       87.44      155.02     74.03 o 
  -5   6   9     8026.97     8574.41    269.96 o 
  -4   6   9    15469.53    15285.51    260.38 o 
  -3   6   9     2107.50     2244.09     76.84 o 
  -2   6   9     1768.73     1715.47     72.56 o 
  -1   6   9     3605.52     3371.77     62.21 o 
   0   6   9     2496.79     2409.19     57.71 o 
   1   6   9    11149.91    11292.23    166.89 o 
   2   6   9      649.25      574.09     55.93 o 
   3   6   9      608.97      609.40     48.19 o 
   4   6   9      184.15      221.20     42.45 o 
   5   6   9     1029.49     1186.89     79.35 o 
   6   6   9    10299.40    10131.94    276.62 o 
   7   6   9     1949.33     2040.06    140.21 o 
   8   6   9      350.87      223.43     91.72 o 
  -9   7   9      425.48      434.88    158.64 o 
  -8   7   9      664.64      613.98    123.57 o 
  -7   7   9     4239.09     4180.27    213.88 o 
  -6   7   9     2250.35     2156.41    148.49 o 
  -5   7   9     2352.37     2047.94    177.60 o 
  -4   7   9     1878.62     2009.40     80.64 o 
  -3   7   9     2422.50     2400.98     74.94 o 
  -2   7   9    17454.46    17372.66    376.33 o 
  -1   7   9     7249.87     7275.84    105.87 o 
   0   7   9      362.60      319.86     33.49 o 
   1   7   9     1741.64     1626.87     71.05 o 
   2   7   9     2000.26     1978.36     66.92 o 
   3   7   9    10221.77     9880.01    177.86 o 
   4   7   9     7804.75     7894.28    160.02 o 
   5   7   9        9.51       10.30     38.55 o 
   6   7   9      341.24      410.55    101.14 o 
   7   7   9      322.97      277.87     85.09 o 
   8   7   9     1891.34     1970.28    150.85 o 
  -9   8   9      727.67      964.17    306.70 o 
  -8   8   9      801.71      875.65    169.02 o 
  -7   8   9      499.80      454.45    206.23 o 
  -6   8   9      274.23      302.29    105.07 o 
  -5   8   9      776.08      947.94    103.94 o 
  -4   8   9     1885.00     1793.08     76.73 o 
  -3   8   9     1078.17      959.94     51.41 o 
  -2   8   9      157.52      129.18     44.13 o 
  -1   8   9     2739.65     2661.98     72.21 o 
   0   8   9     6326.22     6044.60     96.04 o 
   1   8   9      359.65      392.97     37.97 o 
   2   8   9     6279.73     6000.01    162.08 o 
   3   8   9       56.39      109.68     38.97 o 
   4   8   9      897.77      742.46     56.04 o 
   5   8   9      965.57      920.69     63.16 o 
   6   8   9      313.06      324.88     78.05 o 
   7   8   9      656.70      736.14    145.03 o 
   8   8   9        0.78       20.44     80.35 o 
  -9   9   9      112.92      139.20    142.22 o 
  -8   9   9      189.03      300.04    126.71 o 
  -7   9   9      515.53      340.31    144.71 o 
  -6   9   9       11.70       20.53     85.07 o 
  -5   9   9      130.04      237.61     81.74 o 
  -4   9   9     6735.83     6500.94    160.12 o 
  -3   9   9      157.03      112.06     31.56 o 
  -2   9   9      127.58      130.09     32.25 o 
  -1   9   9      892.09      795.53     37.07 o 
   0   9   9    10148.71     9552.01    123.22 o 
   1   9   9      920.70      873.27     47.74 o 
   2   9   9     1188.40     1017.32     52.88 o 
   3   9   9       40.26        7.65     30.54 o 
   4   9   9      461.43      414.41     47.93 o 
   5   9   9     1839.46     1821.23     80.76 o 
   6   9   9      613.62      579.84     90.07 o 
   7   9   9      579.59      696.80     98.60 o 
   8   9   9      164.25      164.33     90.62 o 
  -9  10   9       10.42      -50.82    127.90 o 
  -8  10   9        5.84       65.57    119.29 o 
  -7  10   9     1223.89     1469.61    186.65 o 
  -6  10   9      122.83      124.30     92.75 o 
  -5  10   9     2086.51     2163.53    377.92 o 
  -4  10   9     9476.03     9408.64    187.06 o 
  -3  10   9      542.34      546.88     47.74 o 
  -2  10   9      442.48      415.42     40.65 o 
  -1  10   9     1868.84     1813.22     69.19 o 
   0  10   9     1516.54     1555.15     45.52 o 
   1  10   9    14994.08    14153.77    190.50 o 
   2  10   9      511.91      450.94     40.91 o 
   3  10   9     1001.60     1065.39     56.56 o 
   4  10   9       65.32       86.74     37.53 o 
   5  10   9      254.61      276.34     80.67 o 
   6  10   9     5583.93     5976.67    334.16 o 
   7  10   9     1185.94     1056.94    114.69 o 
   8  10   9      266.73      292.92     99.75 o 
  -9  11   9      354.54      490.95    293.50 o 
  -8  11   9     1308.09     1281.98    195.52 o 
  -7  11   9     3039.51     2567.70    223.10 o 
  -6  11   9     2843.12     2513.84    208.60 o 
  -5  11   9        9.06        4.22     76.51 o 
  -4  11   9     1803.07     1738.02     76.99 o 
  -3  11   9     2758.93     2837.70     93.31 o 
  -2  11   9    17410.07    16867.04    330.92 o 
  -1  11   9     8239.56     8364.06    124.32 o 
   0  11   9        2.33       21.71     20.86 o 
   1  11   9     2656.02     2583.13     72.88 o 
   2  11   9      752.37      746.40     48.10 o 
   3  11   9     3844.18     3824.99     98.13 o 
   4  11   9     8955.95     8403.16    167.15 o 
   5  11   9       89.27      130.89     41.62 o 
   6  11   9      626.07      725.51     96.05 o 
   7  11   9      141.00      132.30     78.30 o 
   8  11   9     2183.26     2679.37    210.34 o 
  -9  12   9     1685.17     1817.65    239.25 o 
  -8  12   9     1563.03     1731.00    217.56 o 
  -7  12   9      254.95      383.20    166.53 o 
  -6  12   9        3.77       72.52     90.03 o 
  -5  12   9     1556.25     1472.31    160.18 o 
  -4  12   9     1262.49     1321.63     70.55 o 
  -3  12   9     2391.55     2355.99    118.14 o 
  -2  12   9       29.50      126.66     33.68 o 
  -1  12   9     5945.43     6108.02    123.47 o 
   0  12   9    11008.23    10485.13    133.24 o 
   1  12   9    33277.04    31916.24    368.56 o 
   2  12   9     7290.44     7101.45    136.02 o 
   3  12   9     2816.05     2867.35     86.54 o 
   4  12   9      386.19      345.31     47.45 o 
   5  12   9     2566.96     2811.76    105.18 o 
   6  12   9     1085.66     1151.45    122.22 o 
   7  12   9        7.63       74.25     67.27 o 
   8  12   9       40.70      -13.00     85.09 o 
  -9  13   9      277.75       66.97    144.01 o 
  -8  13   9       32.01      -25.04    118.68 o 
  -7  13   9      298.20      106.88    112.71 o 
  -6  13   9     4238.23     4099.97    263.51 o 
  -5  13   9     1341.93     1360.07    178.72 o 
  -4  13   9     5398.87     5266.96    260.87 o 
  -3  13   9     2098.82     1922.01     96.07 o 
  -2  13   9      806.97      743.84     89.84 o 
  -1  13   9     3310.36     3005.69     78.76 o 
   0  13   9     6743.86     6875.92    101.05 o 
   1  13   9     1159.85     1314.83     52.86 o 
   2  13   9     4337.05     3999.54     97.50 o 
   3  13   9     1589.01     1480.97     66.31 o 
   4  13   9       85.30       91.87     36.99 o 
   5  13   9     2160.50     2373.72     87.23 o 
   6  13   9      368.22      337.92     73.69 o 
   7  13   9      906.75      981.97    100.80 o 
   8  13   9      176.28       61.35     94.01 o 
  -9  14   9       58.91      172.21    153.40 o 
  -8  14   9      575.39      497.77    148.97 o 
  -7  14   9       62.69       82.96    105.37 o 
  -6  14   9       11.36       35.80     96.95 o 
  -5  14   9     3970.80     3656.56    235.66 o 
  -4  14   9     4384.44     4419.61    138.75 o 
  -3  14   9      113.38      103.68     44.68 o 
  -2  14   9      215.79      173.01     37.76 o 
  -1  14   9     4856.41     4876.67     89.38 o 
   0  14   9      206.08      158.27     27.17 o 
   1  14   9       48.22       64.21     27.11 o 
   2  14   9     2387.39     2319.56     76.10 o 
   3  14   9     1767.31     1626.15     69.85 o 
   4  14   9      178.40      191.17     42.05 o 
   5  14   9       72.78       80.74     41.44 o 
   6  14   9     2493.41     2448.23    126.87 o 
   7  14   9      612.30      613.97    126.30 o 
   8  14   9      508.71      243.69    102.46 o 
  -9  15   9       40.87       84.59    144.51 o 
  -8  15   9      233.86      228.74    133.89 o 
  -7  15   9     1884.35     1759.64    275.47 o 
  -6  15   9       17.93       20.19     91.74 o 
  -5  15   9     1143.35      980.53    142.48 o 
  -4  15   9       23.00       62.98     65.46 o 
  -3  15   9     2085.94     2287.63     98.16 o 
  -2  15   9    10467.57    10692.12    185.71 o 
  -1  15   9     5173.32     5163.24    108.50 o 
   0  15   9     3040.50     2883.38     66.66 o 
   1  15   9     2431.52     2389.28     68.34 o 
   2  15   9      445.96      448.87     44.06 o 
   3  15   9    10608.41    10626.78    202.49 o 
   4  15   9     4586.80     4744.48    116.36 o 
   5  15   9      199.05       98.60     43.37 o 
   6  15   9       51.57       43.68     62.33 o 
   7  15   9      132.86        2.84     80.33 o 
   8  15   9       91.50      155.13     99.52 o 
  -9  16   9     1091.44      902.76    195.70 o 
  -8  16   9     1719.71     1889.45    235.17 o 
  -7  16   9      536.19      407.70    139.06 o 
  -6  16   9      237.37      182.17    106.54 o 
  -5  16   9     1229.80     1212.56    107.99 o 
  -4  16   9      844.20      898.16     73.84 o 
  -3  16   9     1720.31     1639.24     87.82 o 
  -2  16   9       55.02       55.35     33.75 o 
  -1  16   9     4958.64     4899.11     91.20 o 
   0  16   9     5882.05     5941.26    115.33 o 
   1  16   9     1418.22     1562.20     57.85 o 
   2  16   9     6574.79     6555.10    132.40 o 
   3  16   9      169.71      173.03     39.35 o 
   4  16   9      716.32      836.88     58.35 o 
   5  16   9     2091.05     2180.71     87.18 o 
   6  16   9      619.69      662.90     85.76 o 
   7  16   9      776.75      995.90    124.16 o 
   8  16   9       79.06     -118.44    106.44 o 
  -9  17   9       39.48       -5.74    135.41 o 
  -8  17   9       72.76       91.59    155.24 o 
  -7  17   9      129.96      219.40    122.11 o 
  -6  17   9     1659.69     1621.12    190.32 o 
  -5  17   9     1476.95     1518.21    139.41 o 
  -4  17   9     3511.03     3578.99    129.75 o 
  -3  17   9     1678.28     1670.84     89.02 o 
  -2  17   9     1607.12     1501.63     67.40 o 
  -1  17   9     5911.97     6015.78    104.13 o 
   0  17   9    11347.47    11081.71    185.21 o 
   1  17   9      220.24      261.72     33.58 o 
   2  17   9     8528.81     8516.34    195.04 o 
   3  17   9     2988.03     3011.34    106.57 o 
   4  17   9      432.61      411.53     51.36 o 
   5  17   9     2781.60     2858.16    101.78 o 
   6  17   9      238.36      195.80     67.23 o 
   7  17   9     1469.57     1337.46    142.00 o 
  -8  18   9      404.66      891.54    296.81 o 
  -7  18   9       81.70      111.91    178.79 o 
  -6  18   9     1600.52     1344.85    182.11 o 
  -5  18   9       19.78       19.32     93.90 o 
  -4  18   9        3.90       50.13     49.33 o 
  -3  18   9     2160.39     2245.79    164.96 o 
  -2  18   9      362.58      324.37     48.73 o 
  -1  18   9      828.57      779.83     41.31 o 
   0  18   9      163.61      153.72     35.79 o 
   1  18   9     5146.96     4842.71    115.10 o 
   2  18   9     2441.43     2262.56     93.55 o 
   3  18   9      584.37      567.29     59.93 o 
   4  18   9      943.44      879.91     61.65 o 
   5  18   9      643.97      666.92     59.92 o 
   6  18   9     1199.58     1121.96     95.05 o 
   7  18   9        4.94      103.72     90.85 o 
  -8  19   9       96.20      -49.32    126.05 o 
  -7  19   9      732.96      705.09    168.28 o 
  -6  19   9      124.06      122.64    115.50 o 
  -5  19   9       50.99       29.27     50.20 o 
  -4  19   9       60.92       26.32     85.08 o 
  -3  19   9      979.10     1040.58     99.91 o 
  -2  19   9     5474.84     5116.56    133.38 o 
  -1  19   9     2893.98     3086.59     78.49 o 
   0  19   9     1192.87     1025.83     56.20 o 
   1  19   9     1454.94     1376.39     62.47 o 
   2  19   9       36.33       54.89     36.49 o 
   3  19   9     1440.63     1345.52     68.34 o 
   4  19   9     1320.99     1349.23     72.30 o 
   5  19   9        9.76       15.93     48.70 o 
   6  19   9       62.48      125.42     67.12 o 
   7  19   9       59.33      -67.34     81.16 o 
  -8  20   9     1892.34     1905.34    414.71 o 
  -7  20   9      144.34       76.50    112.18 o 
  -6  20   9       23.41      186.95    108.00 o 
  -5  20   9     1270.06     1355.27    152.30 o 
  -4  20   9     1124.63     1047.64    110.31 o 
  -3  20   9     1416.55     1518.68     90.01 o 
  -2  20   9       16.86       96.29     42.96 o 
  -1  20   9     3314.43     3417.55     83.61 o 
   0  20   9    11217.65    10615.77    182.49 o 
   1  20   9    10315.51    10349.23    170.54 o 
   2  20   9    11983.03    11133.63    348.93 o 
   3  20   9      602.21      667.81     56.13 o 
   4  20   9       20.61       42.52     41.41 o 
   5  20   9     1446.43     1292.05     82.17 o 
   6  20   9       70.73       64.74     55.23 o 
   7  20   9        9.55       80.23     94.20 o 
  -8  21   9        9.67      411.32    162.82 o 
  -7  21   9      191.21      352.58    138.26 o 
  -6  21   9     4310.10     4621.35    300.83 o 
  -5  21   9     1842.33     2011.55    143.02 o 
  -4  21   9     3484.97     3174.72    178.81 o 
  -3  21   9     2008.53     1942.93     99.91 o 
  -2  21   9     1918.76     1691.19     90.05 o 
  -1  21   9     7313.05     7119.72    137.74 o 
   0  21   9     7407.87     7507.30    146.65 o 
   1  21   9       99.24      154.67     36.73 o 
   2  21   9     7231.95     7275.74    168.61 o 
   3  21   9     3670.54     3541.91    104.41 o 
   4  21   9     1393.72     1395.47     74.66 o 
   5  21   9     2626.76     2496.87    114.24 o 
   6  21   9       24.93      -30.30     52.95 o 
   7  21   9     2468.93     2911.90    183.60 o 
  -8  22   9     1801.64     1991.73    299.61 o 
  -7  22   9      169.05      146.53    156.14 o 
  -6  22   9      252.82      366.74    202.85 o 
  -5  22   9       55.21        6.79     60.27 o 
  -4  22   9      103.41      106.64     58.32 o 
  -3  22   9     3331.51     3251.36    151.74 o 
  -2  22   9       36.54      126.64     47.86 o 
  -1  22   9     2225.15     2307.19     89.13 o 
   0  22   9      938.28      806.97     54.23 o 
   1  22   9       57.46        3.87     34.67 o 
   2  22   9     3304.46     3313.73    112.87 o 
   3  22   9      458.00      402.26     51.74 o 
   4  22   9     1626.90     1550.55     85.58 o 
   5  22   9     1861.77     2002.04     98.63 o 
   6  22   9        4.08      -46.53     52.37 o 
   7  22   9        0.03       36.69     93.60 o 
  -8  23   9        2.19       -7.52    129.26 o 
  -7  23   9       18.28       46.85    121.54 o 
  -6  23   9      544.82      681.96    155.41 o 
  -5  23   9      393.29      396.33     71.30 o 
  -4  23   9        5.23       37.72     55.49 o 
  -3  23   9       21.20       19.55     63.29 o 
  -2  23   9      297.44      296.17     75.78 o 
  -1  23   9      146.71      133.05     39.18 o 
   0  23   9       26.14       24.10     35.57 o 
   1  23   9      117.84      -10.12     36.12 o 
   2  23   9       63.39       64.75     40.31 o 
   3  23   9       30.53       44.05     42.89 o 
   4  23   9       48.77       96.15     50.69 o 
   5  23   9       67.78       41.78     55.38 o 
   6  23   9      121.25      114.60     60.05 o 
   7  23   9       58.71      -36.28     92.56 o 
  -8  24   9      666.33      660.29    187.94 o 
  -7  24   9      100.39     -117.01    130.91 o 
  -6  24   9      474.64      371.77    100.31 o 
  -5  24   9      488.64      491.92     75.64 o 
  -4  24   9      472.25      535.41     75.86 o 
  -3  24   9     1184.71     1238.37     90.22 o 
  -2  24   9      355.76      340.00     63.65 o 
  -1  24   9     3007.02     2542.33    177.05 o 
   0  24   9     6486.15     6175.90    145.90 o 
   1  24   9     3160.43     3081.33    106.75 o 
   2  24   9     6744.28     6511.84    151.72 o 
   3  24   9     1120.83     1038.28     70.45 o 
   4  24   9      160.40      213.92     61.01 o 
   5  24   9      934.90     1069.50     82.67 o 
   6  24   9      143.06      125.25     62.17 o 
  -7  25   9      510.60      390.39    155.01 o 
  -6  25   9     2639.60     2773.93    327.11 o 
  -5  25   9     1699.00     1758.50    110.63 o 
  -4  25   9     2403.79     2161.70    254.96 o 
  -3  25   9     1556.82     1772.09    103.65 o 
  -2  25   9      764.43      771.28    120.98 o 
  -1  25   9     2575.50     2670.95    109.29 o 
   0  25   9     4609.03     4539.51    137.30 o 
   1  25   9      327.93      236.26     43.18 o 
   2  25   9     6339.94     6398.64    152.14 o 
   3  25   9     1956.75     1746.18     94.68 o 
   4  25   9      164.56      198.09     60.53 o 
   5  25   9      956.19     1050.19     84.82 o 
   6  25   9        4.31      -68.61     58.20 o 
  -7  26   9       25.50     -102.31    117.40 o 
  -6  26   9      683.16      576.68    115.87 o 
  -5  26   9      104.43      101.10     65.89 o 
  -4  26   9     1245.39     1254.21     97.49 o 
  -3  26   9     5903.59     6464.32    225.47 o 
  -2  26   9     1884.78     1941.32    131.32 o 
  -1  26   9     1167.30      861.98     71.49 o 
   0  26   9      474.72      477.22     64.75 o 
   1  26   9       55.58       -8.31     37.62 o 
   2  26   9     2890.97     2988.01    122.41 o 
   3  26   9      413.57      251.55     59.57 o 
   4  26   9     1717.29     1667.44    107.11 o 
   5  26   9     2770.68     2761.96    126.72 o 
   6  26   9      136.55      116.03     70.81 o 
  -7  27   9     1136.01     1128.21    207.96 o 
  -6  27   9     1154.52     1162.83    137.21 o 
  -5  27   9     1065.74     1195.27    128.46 o 
  -4  27   9      336.27      483.91    117.59 o 
  -3  27   9        4.70       31.64     65.80 o 
  -2  27   9      247.65      288.08     65.69 o 
  -1  27   9      181.76      159.27     51.56 o 
   0  27   9     1172.38      972.58     68.08 o 
   1  27   9       44.85      -69.70     60.68 o 
   2  27   9       73.02      173.37     52.29 o 
   3  27   9       59.55       51.86     56.01 o 
   4  27   9       32.41       57.07     64.30 o 
   5  27   9      500.65      596.17     91.07 o 
   6  27   9        9.68       26.78     66.40 o 
  -7  28   9       98.50      142.91    194.47 o 
  -6  28   9       45.45      178.95    112.32 o 
  -5  28   9       82.83      114.37     70.43 o 
  -4  28   9       11.62      -50.94     68.64 o 
  -3  28   9      216.11      136.87     72.11 o 
  -2  28   9      120.33      204.95    120.07 o 
  -1  28   9      986.18      928.18     76.19 o 
   0  28   9      611.03      539.19     69.91 o 
   1  28   9      817.62      672.06     63.20 o 
   2  28   9     2258.50     2357.27    114.59 o 
   3  28   9      293.10      304.94     74.81 o 
   4  28   9        6.79      -24.94     62.98 o 
   5  28   9       32.86      -25.77     62.32 o 
   6  28   9      152.35      195.36     74.02 o 
  -6  29   9     2554.27     2859.97    146.25 o 
  -5  29   9     1472.04     1793.74    120.36 o 
  -4  29   9     1393.66     1071.32    153.78 o 
  -3  29   9      480.40      539.88     93.21 o 
  -2  29   9      689.33      527.22     91.56 o 
  -1  29   9     1938.65     1898.41    189.42 o 
   0  29   9     4707.51     4628.65    139.10 o 
   1  29   9      156.27       20.00     51.09 o 
   2  29   9     3111.97     3302.03    133.94 o 
   3  29   9     1818.36     1795.73    140.04 o 
   4  29   9      232.75      121.79     66.52 o 
   5  29   9     1138.60     1168.01     99.81 o 
  -6  30   9      668.16      481.58    107.36 o 
  -5  30   9      658.43      622.64    112.36 o 
  -4  30   9     1420.20     1385.80    135.29 o 
  -3  30   9     3046.41     3677.94    181.79 o 
  -2  30   9      583.47      735.90    100.12 o 
  -1  30   9     1862.35     1818.28    129.71 o 
   0  30   9      610.96      640.09     61.30 o 
   1  30   9      300.45      254.88     68.03 o 
   2  30   9      991.60      829.71    136.58 o 
   3  30   9      396.78      325.76     71.95 o 
   4  30   9     3952.79     4248.47    153.61 o 
   5  30   9     3225.64     3403.32    146.58 o 
  -6  31   9     1776.68     1854.17    159.60 o 
  -5  31   9     1057.58     1216.88    134.52 o 
  -4  31   9       51.67      -76.94     73.64 o 
  -3  31   9      338.66      308.21     90.16 o 
  -2  31   9      466.12      314.85     87.15 o 
  -1  31   9     1279.00     1352.78    118.43 o 
   0  31   9      560.86      572.36     76.43 o 
   1  31   9       31.92       49.97     61.77 o 
   2  31   9      683.05      722.68     89.37 o 
   3  31   9      310.14      329.54     75.90 o 
   4  31   9      611.50      870.55     98.22 o 
   5  31   9      216.76      186.60     77.15 o 
  -6  32   9       13.85        5.88     88.73 o 
  -5  32   9       38.87       76.59     95.48 o 
  -4  32   9      368.30      345.77     98.92 o 
  -3  32   9       29.76      -94.59     73.75 o 
  -2  32   9      496.34      361.38    144.50 o 
  -1  32   9      565.48      343.10     89.46 o 
   0  32   9      225.65      119.05     48.39 o 
   1  32   9        9.31       52.71     68.52 o 
   2  32   9      643.03      519.34     84.83 o 
   3  32   9      260.50      284.19     83.44 o 
   4  32   9       20.09       58.66     92.73 o 
  -5  33   9      422.74      516.09    117.41 o 
  -4  33   9      712.49      477.79    108.85 o 
  -3  33   9      523.79      325.36    110.64 o 
  -2  33   9        2.90     -108.45     68.72 o 
  -1  33   9      788.70      734.07    123.25 o 
   0  33   9     1748.99     1910.08    145.62 o 
   1  33   9      155.56       54.89     64.80 o 
   2  33   9     2057.53     1691.49    158.45 o 
   3  33   9      343.99      255.25     84.34 o 
   4  33   9        2.02      -38.38     72.05 o 
  -5  34   9      662.78      718.29    122.95 o 
  -4  34   9     1806.52     1689.14    149.52 o 
  -3  34   9     5257.50     5527.60    279.43 o 
  -2  34   9      541.47      599.01    103.32 o 
  -1  34   9      480.96      445.27     97.10 o 
   0  34   9      595.06      576.63    162.36 o 
   1  34   9      341.48      544.27    142.23 o 
   2  34   9      646.31      369.91     90.51 o 
   3  34   9       37.98       31.89     76.14 o 
   4  34   9     1438.28     1186.50    122.45 o 
  -4  35   9      253.98       72.07    133.69 o 
  -3  35   9      302.24      477.93    126.49 o 
  -2  35   9      443.51      119.45     87.39 o 
  -1  35   9     1653.11     2014.73    195.18 o 
   0  35   9      397.09      291.11     75.59 o 
   1  35   9        0.46       12.47     67.32 o 
   2  35   9      681.22      573.73     92.66 o 
   3  35   9      708.68      843.55    104.78 o 
  -4  36   9      776.39      915.51    162.36 o 
  -3  36   9       91.49       59.31    105.60 o 
  -2  36   9       37.81       93.42     86.69 o 
  -1  36   9      131.52      293.07    193.59 o 
   0  36   9        8.65      -86.11     61.05 o 
   1  36   9      756.95      946.28     99.32 o 
   2  36   9        7.80        7.18     72.39 o 
   3  36   9       90.08       83.14     82.16 o 
  -3  37   9       20.97       -2.09    108.21 o 
  -2  37   9      367.09      331.91     98.38 o 
  -1  37   9       36.71      184.17    107.89 o 
   0  37   9      849.32     1032.56    204.87 o 
   1  37   9       16.79        5.98     99.59 o 
   2  37   9      369.41      246.79     95.93 o 
  -3  38   9     2496.86     2609.57    308.67 o 
  -2  38   9      758.82      735.14    162.80 o 
  -1  38   9       43.54       -7.33     96.32 o 
   0  38   9       82.29        5.39    186.49 o 
   1  38   9      271.47      481.86     88.26 o 
  -1  39   9      455.26      543.09    126.89 o 
   0  39   9      194.08      232.40    211.10 o 
  -9   0  10      111.67     -167.83    166.45 o 
  -8   0  10     2367.38     2224.52    224.19 o 
  -7   0  10      495.18      763.33    146.24 o 
  -6   0  10        8.76      -25.23     79.65 o 
  -5   0  10      598.84      468.85    110.22 o 
  -4   0  10      758.91     1010.67    102.61 o 
  -3   0  10     2589.83     2779.43    124.80 o 
  -2   0  10    14302.53    13317.65    683.04 o 
  -1   0  10      497.61      461.99     45.74 o 
   0   0  10      171.36      102.59     36.79 o 
   1   0  10     2021.22     1740.73     93.82 o 
   2   0  10     8602.85     8315.41    224.39 o 
   3   0  10     9744.47    10108.47    264.24 o 
   4   0  10     2605.80     2769.13    214.16 o 
   5   0  10      603.37      491.99     97.51 o 
   6   0  10      229.76      196.48    104.91 o 
   7   0  10       77.38      173.98    111.21 o 
   8   0  10     2079.28     1838.79    210.49 o 
  -9   1  10      683.89      711.73    164.60 o 
  -8   1  10     2255.11     2240.39    156.27 o 
  -7   1  10      953.08      871.36    135.26 o 
  -6   1  10      386.49      442.06     81.42 o 
  -5   1  10     5688.97     5655.75    241.71 o 
  -4   1  10      630.76      580.84     50.71 o 
  -3   1  10        3.69       34.97     34.81 o 
  -2   1  10      671.11      511.20    117.17 o 
  -1   1  10     1956.41     2227.40     58.49 o 
   0   1  10    18051.01    17687.03    210.83 o 
   1   1  10    11724.40    11558.16    160.91 o 
   2   1  10     2049.12     1992.07     74.45 o 
   3   1  10       13.33       25.79     35.83 o 
   4   1  10      484.12      435.76     50.56 o 
   5   1  10     2698.56     2603.34     98.36 o 
   6   1  10     1990.26     1941.13    131.83 o 
   7   1  10        7.67      -10.22     73.27 o 
   8   1  10       49.21       63.59     86.52 o 
  -9   2  10        0.63       21.50    125.10 o 
  -8   2  10      576.18      541.55    121.90 o 
  -7   2  10      278.27      248.17     80.73 o 
  -6   2  10      174.75      223.50     70.26 o 
  -5   2  10      226.36      376.26     73.35 o 
  -4   2  10      477.69      312.66     69.60 o 
  -3   2  10     1542.89     1411.98     72.32 o 
  -2   2  10       64.14      -17.54     34.96 o 
  -1   2  10     1500.55     1585.35     59.93 o 
   0   2  10       41.42       98.44     26.02 o 
   1   2  10        1.35      -10.25     24.81 o 
   2   2  10       11.72        4.15     30.97 o 
   3   2  10        0.67      -30.08     34.18 o 
   4   2  10      673.82      553.60     55.53 o 
   5   2  10       90.32       62.98     44.17 o 
   6   2  10       14.52       11.38     77.12 o 
   7   2  10       10.49       45.74     96.72 o 
   8   2  10        4.06       -7.53     82.20 o 
  -9   3  10        8.97       51.35    102.93 o 
  -8   3  10     1216.64     1234.52    150.44 o 
  -7   3  10     1220.79     1369.62    158.74 o 
  -6   3  10      202.79      388.44     92.14 o 
  -5   3  10     3414.40     3524.60    154.56 o 
  -4   3  10      179.74      255.87     49.26 o 
  -3   3  10     1252.90     1105.45    114.15 o 
  -2   3  10      750.09      736.36     56.29 o 
  -1   3  10      292.25      324.30     31.41 o 
   0   3  10    11330.12    11843.25    155.75 o 
   1   3  10     9241.48     9129.36    136.14 o 
   2   3  10     1199.78     1143.12     61.15 o 
   3   3  10     1077.09     1032.92     83.67 o 
   4   3  10     2971.44     2819.77     96.65 o 
   5   3  10      267.76      286.44     66.80 o 
   6   3  10      972.58     1064.96    127.38 o 
   7   3  10      343.60      208.59     84.76 o 
   8   3  10      189.02      156.46     92.76 o 
  -9   4  10        9.52       86.96    105.76 o 
  -8   4  10     2031.77     2185.87    183.96 o 
  -7   4  10     1217.38     1114.68    114.50 o 
  -6   4  10       18.42       45.76     61.88 o 
  -5   4  10      196.69      248.85     65.88 o 
  -4   4  10       73.74      125.17     39.02 o 
  -3   4  10    14208.55    13700.16    244.38 o 
  -2   4  10    21973.81    21770.25    311.16 o 
  -1   4  10     2706.78     2485.11     81.91 o 
   0   4  10     1142.41     1022.25     42.93 o 
   1   4  10     1239.27     1180.41     47.94 o 
   2   4  10     9662.74     9430.30    173.54 o 
   3   4  10    21072.68    19912.31    302.58 o 
   4   4  10     1981.85     1866.55    114.60 o 
   5   4  10      182.03      166.58     51.38 o 
   6   4  10      173.21      212.53     74.04 o 
   7   4  10       19.87       62.39     79.43 o 
   8   4  10     2073.62     2212.37    205.96 o 
  -9   5  10      665.13      869.00    151.28 o 
  -8   5  10      653.08      662.62    168.04 o 
  -7   5  10     1704.42     1750.32    157.81 o 
  -6   5  10      506.89      558.95     87.10 o 
  -5   5  10     7914.76     7678.72    262.96 o 
  -4   5  10     1583.49     1570.84     75.01 o 
  -3   5  10     3575.13     3970.80    113.57 o 
  -2   5  10     1834.75     1666.34     67.25 o 
  -1   5  10     1445.75     1409.19     57.43 o 
   0   5  10    22009.34    22049.09    251.97 o 
   1   5  10    16947.41    16662.10    237.34 o 
   2   5  10     1365.37     1303.33     64.09 o 
   3   5  10      897.96      875.45     59.29 o 
   4   5  10        5.93       42.87     38.85 o 
   5   5  10     2906.85     3015.78    103.27 o 
   6   5  10     4626.43     4702.26    190.83 o 
   7   5  10      130.46      129.40     79.97 o 
   8   5  10       13.86       49.79     86.87 o 
  -9   6  10       55.59      -26.31    132.41 o 
  -8   6  10       78.80      -25.19    114.43 o 
  -7   6  10      940.05      820.53    158.50 o 
  -6   6  10     2044.89     1997.70    150.56 o 
  -5   6  10      650.32      459.90     90.46 o 
  -4   6  10       92.02      146.12     48.16 o 
  -3   6  10      134.78      132.27     50.35 o 
  -2   6  10     1472.70     1420.99     62.82 o 
  -1   6  10     2667.12     2657.15     64.82 o 
   0   6  10      636.37      711.10     45.43 o 
   1   6  10       25.36       68.44     25.32 o 
   2   6  10     1967.64     1880.25     87.80 o 
   3   6  10      874.20      848.30     58.50 o 
   4   6  10      672.93      584.45     55.33 o 
   5   6  10       37.88       30.79     42.35 o 
   6   6  10      494.63      465.08     90.23 o 
   7   6  10     1086.39     1297.40    128.53 o 
   8   6  10      813.89      981.98    148.03 o 
  -9   7  10       24.58      -80.94    125.46 o 
  -8   7  10        4.71      110.09    122.37 o 
  -7   7  10      296.79      296.94    120.95 o 
  -6   7  10        2.15       59.06     94.05 o 
  -5   7  10     1236.02     1252.72    121.20 o 
  -4   7  10     2817.37     2728.69    154.51 o 
  -3   7  10     1978.04     2212.96     88.05 o 
  -2   7  10       73.34       54.24     32.57 o 
  -1   7  10      181.83      120.17     25.52 o 
   0   7  10    11083.39    10887.37    146.97 o 
   1   7  10     1381.85     1423.30     49.53 o 
   2   7  10      295.16      210.74     40.17 o 
   3   7  10       12.13       75.53     36.60 o 
   4   7  10     2853.88     2682.81     94.05 o 
   5   7  10       23.89      -37.04     59.30 o 
   6   7  10       78.00        5.44     70.64 o 
   7   7  10      644.42      576.32     98.33 o 
   8   7  10      214.54      188.91     97.89 o 
  -9   8  10        3.72       75.11    138.83 o 
  -8   8  10     1077.60     1220.19    306.33 o 
  -7   8  10     1211.48     1533.34    192.94 o 
  -6   8  10       10.48       32.85    106.33 o 
  -5   8  10      755.35      768.28    103.37 o 
  -4   8  10      698.71      632.83     57.36 o 
  -3   8  10     5186.72     5046.91    178.47 o 
  -2   8  10    10579.73    10205.87    235.93 o 
  -1   8  10      874.63      825.24     54.86 o 
   0   8  10      172.10      180.45     29.14 o 
   1   8  10     1146.86     1088.12     48.97 o 
   2   8  10     6219.92     6307.02    127.43 o 
   3   8  10     7200.83     7230.90    142.02 o 
   4   8  10     1061.70     1137.62     67.54 o 
   5   8  10      368.64      297.41     52.10 o 
   6   8  10      271.08      257.91     81.76 o 
   7   8  10       57.29       -5.39     75.73 o 
   8   8  10      639.06      742.91    185.84 o 
  -9   9  10      533.21      328.78    158.87 o 
  -8   9  10     1563.30     1506.83    211.85 o 
  -7   9  10      639.62      598.62    148.39 o 
  -6   9  10     1794.76     2329.72    208.01 o 
  -5   9  10     5365.29     5391.31    216.43 o 
  -4   9  10     2206.00     2205.75     90.51 o 
  -3   9  10     1834.09     1820.33     72.29 o 
  -2   9  10     1535.83     1566.75     66.93 o 
  -1   9  10      202.22      226.91     30.19 o 
   0   9  10     7640.36     7344.64    114.39 o 
   1   9  10     7900.81     7961.04    130.48 o 
   2   9  10     1124.17     1129.54     63.92 o 
   3   9  10       33.18       99.38     46.02 o 
   4   9  10      118.02      127.51     39.09 o 
   5   9  10     5167.90     5495.25    140.09 o 
   6   9  10     4338.81     4301.20    186.86 o 
   7   9  10      420.27      493.83     98.40 o 
   8   9  10      272.21      431.14    175.85 o 
  -9  10  10        1.70       -1.29    141.02 o 
  -8  10  10      303.26      378.49    152.76 o 
  -7  10  10     1690.32     2062.93    214.76 o 
  -6  10  10     1710.42     1964.97    226.50 o 
  -5  10  10     1393.24     1537.53    240.24 o 
  -4  10  10       21.10      121.44     43.92 o 
  -3  10  10     1686.17     1625.07    107.24 o 
  -2  10  10     2583.98     2255.01     90.75 o 
  -1  10  10     2381.65     2524.66     64.33 o 
   0  10  10        6.96       62.51     27.17 o 
   1  10  10     2155.14     2185.79     65.91 o 
   2  10  10     1055.37      895.47     62.70 o 
   3  10  10     4160.99     4002.79    104.07 o 
   4  10  10     1014.13      983.25     61.23 o 
   5  10  10      237.49      290.56     48.92 o 
   6  10  10      301.77      281.97    100.47 o 
   7  10  10     1167.42     1409.02    159.45 o 
   8  10  10      671.24      491.76    157.37 o 
  -9  11  10      344.92      173.87    162.47 o 
  -8  11  10        1.59      -28.88    115.01 o 
  -7  11  10      630.26      981.80    170.38 o 
  -6  11  10        0.71     -110.73     85.54 o 
  -5  11  10       15.80       29.91     81.64 o 
  -4  11  10     7971.74     7839.83    174.89 o 
  -3  11  10     3966.45     3959.78    178.00 o 
  -2  11  10      109.05      176.80     38.74 o 
  -1  11  10      130.39      168.99     30.46 o 
   0  11  10      401.43      443.50     35.52 o 
   1  11  10      190.92      212.61     32.77 o 
   2  11  10     3018.90     3000.81     87.72 o 
   3  11  10       10.28       47.44     36.66 o 
   4  11  10     3011.78     3258.53    104.77 o 
   5  11  10      229.71      197.04     47.18 o 
   6  11  10       78.38      151.06     79.87 o 
   7  11  10      854.69      892.52    103.99 o 
   8  11  10      264.74      304.56    185.22 o 
  -9  12  10        6.92       43.33    139.94 o 
  -8  12  10     1216.96     1442.55    211.14 o 
  -7  12  10      207.59      236.60    119.26 o 
  -6  12  10      879.62      634.17    138.42 o 
  -5  12  10       67.15      146.14     94.11 o 
  -4  12  10      312.76      338.25     51.95 o 
  -3  12  10     2974.62     2796.48    100.72 o 
  -2  12  10     3928.57     3889.40    103.64 o 
  -1  12  10       86.04      106.93     26.62 o 
   0  12  10       15.99       -1.68     24.80 o 
   1  12  10     6588.74     6454.20    115.81 o 
   2  12  10      718.21      725.52     51.76 o 
   3  12  10     4113.68     4217.29    108.20 o 
   4  12  10       58.86       66.09     40.11 o 
   5  12  10      789.83      817.58     63.82 o 
   6  12  10      956.29     1047.74     99.97 o 
   7  12  10      205.36      171.65     78.33 o 
  -9  13  10      326.35      184.55    152.24 o 
  -8  13  10     1130.51     1127.47    196.64 o 
  -7  13  10      986.66      944.28    174.12 o 
  -6  13  10      376.05      509.91    132.67 o 
  -5  13  10     5065.93     5021.06    193.36 o 
  -4  13  10     2636.67     2832.96    115.70 o 
  -3  13  10     2316.00     2451.11     84.33 o 
  -2  13  10      471.80      496.24     58.67 o 
  -1  13  10      786.21      697.94     64.75 o 
   0  13  10    20364.39    20021.59    264.98 o 
   1  13  10     9805.37    10007.17    154.40 o 
   2  13  10      535.55      351.51     43.58 o 
   3  13  10       30.01       15.74     35.19 o 
   4  13  10      145.01      195.95     44.31 o 
   5  13  10     3525.82     3472.40    108.07 o 
   6  13  10     2642.09     2781.91    116.21 o 
   7  13  10       51.71       81.39     76.55 o 
  -9  14  10       28.18     -181.15    133.03 o 
  -8  14  10      549.42      310.64    148.60 o 
  -7  14  10     1966.71     2331.62    232.11 o 
  -6  14  10     4807.14     5378.28    303.03 o 
  -5  14  10     1403.92     1424.61    117.87 o 
  -4  14  10       17.61       76.17     51.06 o 
  -3  14  10     1795.88     1752.19     85.61 o 
  -2  14  10     3723.38     3751.53    102.80 o 
  -1  14  10     3183.07     3103.93     85.30 o 
   0  14  10     3833.74     3715.92     96.23 o 
   1  14  10     4347.47     4165.06     91.83 o 
   2  14  10     2114.15     2139.06     78.14 o 
   3  14  10     3831.15     3659.50    102.96 o 
   4  14  10     2924.46     3118.46     99.30 o 
   5  14  10      303.58      256.03     50.82 o 
   6  14  10     1889.10     2122.86    123.61 o 
   7  14  10     2161.54     2559.99    243.60 o 
  -8  15  10      192.09      101.99    288.19 o 
  -7  15  10      376.56      414.33    146.67 o 
  -6  15  10      464.90      566.41    142.44 o 
  -5  15  10      147.44      140.85    118.00 o 
  -4  15  10    12808.54    13283.05    280.23 o 
  -3  15  10     5959.95     6055.08    147.84 o 
  -2  15  10      152.06      193.32     42.23 o 
  -1  15  10       34.73      -16.41     28.02 o 
   0  15  10     1807.68     1889.63     71.20 o 
   1  15  10      123.73       99.31     31.51 o 
   2  15  10     1133.88     1073.30     60.84 o 
   3  15  10        5.63       39.05     36.16 o 
   4  15  10     5676.86     5933.45    137.84 o 
   5  15  10     1265.93     1237.38     74.16 o 
   6  15  10      494.17      534.34     72.89 o 
   7  15  10     2526.53     2652.75    172.66 o 
  -8  16  10      808.33      596.97    274.56 o 
  -7  16  10       50.71       67.38    122.81 o 
  -6  16  10      148.49      103.58    102.03 o 
  -5  16  10       10.03      -37.96     67.48 o 
  -4  16  10      802.46      791.16     92.43 o 
  -3  16  10      428.21      505.28     62.06 o 
  -2  16  10     1436.13     1554.25     72.13 o 
  -1  16  10      570.79      639.97     62.94 o 
   0  16  10        4.07       42.32     33.21 o 
   1  16  10     1597.61     1528.42     59.11 o 
   2  16  10      870.62      706.98     52.97 o 
   3  16  10     1112.30     1034.98     65.04 o 
   4  16  10       73.25       75.94     43.62 o 
   5  16  10      627.30      767.16     80.12 o 
   6  16  10      149.73      125.44     52.57 o 
   7  16  10      541.21      883.22    123.89 o 
  -8  17  10      215.25      200.86    206.96 o 
  -7  17  10       52.08       52.51    111.33 o 
  -6  17  10      911.65      883.93    171.38 o 
  -5  17  10     3399.15     3209.66    135.91 o 
  -4  17  10     1382.58     1512.64     95.39 o 
  -3  17  10      897.47      923.34     69.27 o 
  -2  17  10     2749.35     2869.80     93.65 o 
  -1  17  10       13.52      -21.32     26.25 o 
   0  17  10      305.96      288.96     41.25 o 
   1  17  10      343.44      425.74     40.68 o 
   2  17  10       93.35       89.99     37.70 o 
   3  17  10       94.13      179.47     43.52 o 
   4  17  10      162.71      143.85     46.65 o 
   5  17  10     1405.87     1444.13     78.86 o 
   6  17  10     2774.49     2929.49    119.57 o 
   7  17  10       43.95       -3.17     92.54 o 
  -8  18  10      413.35      235.48    151.55 o 
  -7  18  10     2132.59     2465.63    497.92 o 
  -6  18  10     2941.16     3012.95    248.53 o 
  -5  18  10     1207.17     1398.82     97.63 o 
  -4  18  10       93.51      116.83     56.27 o 
  -3  18  10     1123.51     1092.18     74.12 o 
  -2  18  10     2671.38     2588.36    103.66 o 
  -1  18  10     3388.65     3620.51     98.62 o 
   0  18  10       13.50       87.07     36.36 o 
   1  18  10      346.53      316.91     41.69 o 
   2  18  10     2415.15     2189.76     86.62 o 
   3  18  10     3574.27     3739.02    107.29 o 
   4  18  10     1750.32     1699.76     80.60 o 
   5  18  10      360.37      380.14     59.25 o 
   6  18  10      500.29      583.69     71.16 o 
   7  18  10     2266.04     2302.41    167.21 o 
  -8  19  10      362.64       16.84    174.86 o 
  -7  19  10        8.49      104.46    127.87 o 
  -6  19  10       63.20      289.85    129.29 o 
  -5  19  10      290.75      233.82     79.10 o 
  -4  19  10    11147.03    11405.39    259.93 o 
  -3  19  10     6579.07     6640.49    163.49 o 
  -2  19  10       17.48      -47.36     39.85 o 
  -1  19  10     3032.99     3055.01     87.26 o 
   0  19  10      193.81      176.32     58.34 o 
   1  19  10     4117.82     4013.01    105.68 o 
   2  19  10     2678.59     2659.30     95.29 o 
   3  19  10        1.13       10.80     58.24 o 
   4  19  10     5634.90     5494.61    135.92 o 
   5  19  10     2170.62     2232.35    130.71 o 
   6  19  10     1121.64     1149.65     89.01 o 
   7  19  10     1486.48     1726.71    156.85 o 
  -8  20  10      145.30      171.84    150.68 o 
  -7  20  10      119.33      189.77    175.78 o 
  -6  20  10     2598.92     2665.93    244.55 o 
  -5  20  10       50.56       10.23     59.56 o 
  -4  20  10     1051.48     1062.60     96.48 o 
  -3  20  10       13.19       79.00     48.45 o 
  -2  20  10       23.52       16.40     43.15 o 
  -1  20  10     5966.06     5809.15    131.08 o 
   0  20  10      760.79      811.39     99.38 o 
   1  20  10      900.21      865.31     58.62 o 
   2  20  10       58.75       58.85     38.50 o 
   3  20  10      143.43      119.70     48.51 o 
   4  20  10      433.89      358.55     55.56 o 
   5  20  10     1275.12     1208.99     85.22 o 
   6  20  10      784.25      818.40     81.62 o 
   7  20  10      914.15     1184.99    145.06 o 
  -8  21  10        1.73      103.34    139.06 o 
  -7  21  10        6.73      -79.20    116.13 o 
  -6  21  10      414.48      330.09    137.96 o 
  -5  21  10      640.39      601.99     80.14 o 
  -4  21  10      328.67      334.47     69.91 o 
  -3  21  10       81.16       65.39     48.49 o 
  -2  21  10      735.68      522.94    100.84 o 
  -1  21  10       94.55      135.22     40.05 o 
   0  21  10      546.24      452.64     60.40 o 
   1  21  10       99.54      211.91     43.45 o 
   2  21  10      747.17      740.85     77.20 o 
   3  21  10      954.84     1036.26     67.50 o 
   4  21  10       15.56       38.34     46.73 o 
   5  21  10     1499.77     1327.75     88.63 o 
   6  21  10      250.33      191.56     65.69 o 
  -8  22  10      399.47      433.16    172.61 o 
  -7  22  10     1054.85      756.49    180.81 o 
  -6  22  10     3088.91     3484.90    255.74 o 
  -5  22  10     1294.73     1338.74    102.51 o 
  -4  22  10        7.10      134.24     60.21 o 
  -3  22  10      821.02      742.43     71.13 o 
  -2  22  10     1339.98     1380.64    131.50 o 
  -1  22  10     3515.91     3428.91    102.49 o 
   0  22  10      769.37      789.85     80.59 o 
   1  22  10     1123.44     1155.61     64.31 o 
   2  22  10      803.48      804.51     94.10 o 
   3  22  10      354.45      266.36     50.78 o 
   4  22  10     1468.90     1559.38     82.74 o 
   5  22  10      183.26      144.77     60.06 o 
   6  22  10      730.48      927.74     95.37 o 
  -7  23  10       18.23       99.34    131.50 o 
  -6  23  10      155.68      131.42    130.05 o 
  -5  23  10      343.82      300.23     74.58 o 
  -4  23  10     8978.88     8863.25    301.24 o 
  -3  23  10     2571.46     2457.68    162.92 o 
  -2  23  10      140.07       71.18     56.65 o 
  -1  23  10     1956.95     1826.21     93.90 o 
   0  23  10       98.59       51.93     38.01 o 
   1  23  10     1388.22     1525.48     72.12 o 
   2  23  10     3104.16     3289.00    142.73 o 
   3  23  10       72.10       80.61     45.26 o 
   4  23  10     5407.85     5849.71    156.75 o 
   5  23  10     2021.38     2066.69    122.67 o 
   6  23  10      863.36      926.33     86.55 o 
  -7  24  10      624.06      643.97    177.38 o 
  -6  24  10     1860.80     2167.97    209.98 o 
  -5  24  10       69.34        7.27     64.11 o 
  -4  24  10      560.16      570.13     87.18 o 
  -3  24  10      182.61      161.73     54.70 o 
  -2  24  10      443.11      349.85     68.45 o 
  -1  24  10     3298.28     3615.34    128.89 o 
   0  24  10      490.93      554.87     57.15 o 
   1  24  10     1424.53     1466.05    130.46 o 
   2  24  10      430.85      402.47     68.17 o 
   3  24  10       26.58      -72.86     44.19 o 
   4  24  10     2138.65     2407.14    126.25 o 
   5  24  10     1497.15     1487.04    103.23 o 
   6  24  10      404.90      422.60     79.32 o 
  -7  25  10       97.60     -102.36    165.81 o 
  -6  25  10      216.64       79.67     88.52 o 
  -5  25  10        5.36       -9.35     62.24 o 
  -4  25  10        7.55       34.76     62.01 o 
  -3  25  10        4.43        3.97     52.14 o 
  -2  25  10      108.13      135.19     73.98 o 
  -1  25  10      519.01      420.64     62.40 o 
   0  25  10      107.50       64.15     44.12 o 
   1  25  10      410.11      361.31     52.70 o 
   2  25  10     2310.76     2127.75    100.28 o 
   3  25  10       37.42      101.46     55.22 o 
   4  25  10      125.53       92.16     62.71 o 
   5  25  10      109.46      112.95     62.17 o 
   6  25  10      317.51      230.61     70.47 o 
  -7  26  10     1191.18      807.84    188.62 o 
  -6  26  10     1228.15     1248.17    110.58 o 
  -5  26  10      527.05      618.05     94.92 o 
  -4  26  10       76.83       49.64     64.47 o 
  -3  26  10      509.57      501.79     78.55 o 
  -2  26  10      333.10      436.39     85.66 o 
  -1  26  10      968.72     1029.32    107.38 o 
   0  26  10      256.45      244.55     49.02 o 
   1  26  10      491.82      405.02     55.18 o 
   2  26  10       62.25       87.26     51.91 o 
   3  26  10      809.37      808.78     79.97 o 
   4  26  10      286.98      293.00     71.07 o 
   5  26  10      398.20      281.45     73.75 o 
  -6  27  10      125.21       36.42     75.68 o 
  -5  27  10      450.76      344.70     99.88 o 
  -4  27  10     5685.46     5604.69    186.79 o 
  -3  27  10     5402.17     5549.02    248.54 o 
  -2  27  10        7.66       34.97     67.69 o 
  -1  27  10      707.50      735.61    127.78 o 
   0  27  10      116.90      102.32     45.38 o 
   1  27  10     1054.06      893.50    123.64 o 
   2  27  10     2415.64     2323.46    108.07 o 
   3  27  10       19.93       23.87     60.43 o 
   4  27  10     2623.73     2336.72    119.95 o 
   5  27  10      888.37      875.75    124.51 o 
  -6  28  10     1909.69     2307.59    141.82 o 
  -5  28  10       90.72       46.52     75.90 o 
  -4  28  10     2120.32     2404.34    210.46 o 
  -3  28  10      369.02      428.60     81.75 o 
  -2  28  10     2995.74     2980.94    163.62 o 
  -1  28  10     4555.09     4344.28    188.84 o 
   0  28  10     1116.29     1159.77     73.58 o 
   1  28  10     2823.98     2679.94    122.82 o 
   2  28  10     1781.62     1728.33    104.37 o 
   3  28  10     1607.81     1744.10    112.40 o 
   4  28  10     1615.42     1317.29    119.07 o 
   5  28  10     1034.71      923.60     95.11 o 
  -6  29  10       33.98       33.16     77.24 o 
  -5  29  10       27.76      -13.40     72.97 o 
  -4  29  10      506.86      604.85    107.90 o 
  -3  29  10      685.44      648.72     93.08 o 
  -2  29  10      154.49       99.74     76.17 o 
  -1  29  10      664.18      841.20    104.82 o 
   0  29  10     1390.08     1316.09     78.50 o 
   1  29  10     3204.73     3217.25    134.72 o 
   2  29  10     3228.67     3143.32    277.13 o 
   3  29  10     1699.75     1977.74    118.63 o 
   4  29  10       44.06       40.34     68.50 o 
   5  29  10        0.64       31.77     72.32 o 
  -6  30  10      516.76      389.88     94.20 o 
  -5  30  10      158.01       61.13     90.26 o 
  -4  30  10        7.78      150.25     92.40 o 
  -3  30  10       35.37      122.43     82.14 o 
  -2  30  10       46.53       11.12     76.53 o 
  -1  30  10      140.40      225.47     83.06 o 
   0  30  10       19.67      -75.14     41.51 o 
   1  30  10      507.41      543.35     74.78 o 
   2  30  10        0.60      -26.90     64.57 o 
   3  30  10        7.74        6.96     68.46 o 
   4  30  10       73.25      113.29     74.17 o 
  -5  31  10       17.49      -58.66     85.89 o 
  -4  31  10     3256.18     3247.32    188.67 o 
  -3  31  10      498.15      605.63    106.39 o 
  -2  31  10      671.49      343.69     91.03 o 
  -1  31  10     1660.71     1531.27    167.55 o 
   0  31  10      128.70       86.44     48.44 o 
   1  31  10      548.33      538.42     82.48 o 
   2  31  10     2455.43     2667.30    188.27 o 
   3  31  10        0.96       27.00     74.89 o 
   4  31  10     1558.60     1818.89    126.23 o 
  -5  32  10       44.00        9.51     91.95 o 
  -4  32  10      426.82      489.26    138.82 o 
  -3  32  10      515.35      465.02    104.05 o 
  -2  32  10      786.28      994.08    120.63 o 
  -1  32  10     3948.86     4437.86    386.27 o 
   0  32  10      610.75      703.24     81.00 o 
   1  32  10      943.12      906.21    107.78 o 
   2  32  10      334.05      413.09    138.47 o 
   3  32  10      603.04      408.66     90.51 o 
   4  32  10     1524.58     1613.95    124.19 o 
  -5  33  10      371.57      312.17    115.99 o 
  -4  33  10      201.63      368.18    106.92 o 
  -3  33  10      170.89      213.48     94.93 o 
  -2  33  10       58.51      138.83     83.83 o 
  -1  33  10      684.73      631.35    107.41 o 
   0  33  10     2162.10     2164.30    172.08 o 
   1  33  10     1882.31     2129.15    252.46 o 
   2  33  10     3136.38     3283.48    163.27 o 
   3  33  10        1.14       53.95     78.01 o 
  -4  34  10       87.53       48.32    118.10 o 
  -3  34  10       51.90      -21.59     89.79 o 
  -2  34  10      554.79      682.24    129.45 o 
  -1  34  10       54.85      211.69     90.62 o 
   0  34  10       24.58      -50.37     62.60 o 
   1  34  10      152.35      261.50     78.99 o 
   2  34  10      548.81      563.73     93.51 o 
   3  34  10      253.01       -6.35     77.09 o 
  -4  35  10     1018.22      840.32    163.27 o 
  -3  35  10      349.55      365.40    107.81 o 
  -2  35  10      352.75      231.90     99.60 o 
  -1  35  10     1289.88     1423.59    161.13 o 
   0  35  10      124.65      143.10    213.06 o 
   1  35  10      477.51      446.75     87.32 o 
   2  35  10      988.72      683.38    127.61 o 
  -3  36  10      579.16      346.75    111.67 o 
  -2  36  10     1586.98     1669.94    164.23 o 
  -1  36  10     3551.89     3908.33    371.04 o 
   0  36  10      959.57      997.33    258.44 o 
   1  36  10      167.72       98.51     75.62 o 
   2  36  10      968.08     1019.78    113.14 o 
  -2  37  10      218.59       81.87     94.27 o 
  -1  37  10     1372.74     1747.89    199.64 o 
   0  37  10     1813.11     1949.84    321.59 o 
   1  37  10     2739.06     2797.91    151.09 o 
  -9   1  11      294.73      197.98    169.64 o 
  -8   1  11     1472.75     1382.58    160.06 o 
  -7   1  11      463.99      543.08     99.16 o 
  -6   1  11     1545.73     1491.31    122.16 o 
  -5   1  11     4441.55     4300.12    172.05 o 
  -4   1  11       14.57       59.46     39.90 o 
  -3   1  11     1694.57     1775.04     93.10 o 
  -2   1  11      679.75      631.17    128.61 o 
  -1   1  11      152.02      173.95     31.94 o 
   0   1  11     2014.29     2045.03     57.54 o 
   1   1  11       66.19       50.44     27.12 o 
   2   1  11     5432.10     5158.06    136.28 o 
   3   1  11     3230.03     2932.93     98.16 o 
   4   1  11        4.59      -46.66     38.42 o 
   5   1  11       23.15      134.17     51.08 o 
   6   1  11       12.46       85.74     74.18 o 
   7   1  11     1006.75     1066.79    123.22 o 
  -9   2  11       64.66      -20.79    167.72 o 
  -8   2  11     1053.57     1174.89    156.65 o 
  -7   2  11      111.77      112.45     77.93 o 
  -6   2  11     5196.41     5398.53    212.22 o 
  -5   2  11     6168.57     6305.02    280.88 o 
  -4   2  11     2017.26     2051.01     91.57 o 
  -3   2  11     5419.28     5497.51    184.30 o 
  -2   2  11     1972.66     2062.56    175.06 o 
  -1   2  11     2868.21     2759.82     78.22 o 
   0   2  11     9513.18     9917.63    141.41 o 
   1   2  11      106.85      117.93     28.12 o 
   2   2  11       97.46       70.76     43.27 o 
   3   2  11       44.62       37.59     38.82 o 
   4   2  11     4759.89     4616.75    126.77 o 
   5   2  11    14269.89    15114.30    267.94 o 
   6   2  11     3198.56     3318.61    170.29 o 
   7   2  11       24.53      226.24     91.61 o 
  -9   3  11      214.82      279.06    118.82 o 
  -8   3  11      382.59      509.92    141.17 o 
  -7   3  11     1181.07     1080.90    122.23 o 
  -6   3  11     2324.92     2254.35    212.87 o 
  -5   3  11     3763.50     3663.76    237.60 o 
  -4   3  11     1337.19     1397.51     78.75 o 
  -3   3  11     6726.25     6786.90    159.51 o 
  -2   3  11     5661.76     5858.04    162.70 o 
  -1   3  11      682.21      743.85     42.72 o 
   0   3  11     3164.44     3120.42     72.48 o 
   1   3  11       10.56        4.38     27.03 o 
   2   3  11     2300.07     2217.85     83.02 o 
   3   3  11     8236.67     8473.19    172.15 o 
   4   3  11      204.92      218.30     50.24 o 
   5   3  11      139.98      265.38     58.58 o 
   6   3  11        3.88      168.28     78.19 o 
   7   3  11     1465.33     1219.73    130.27 o 
  -9   4  11      317.04      239.15    127.97 o 
  -8   4  11      130.47      225.72    109.39 o 
  -7   4  11        2.25        9.66     79.73 o 
  -6   4  11       31.45      -90.57     69.20 o 
  -5   4  11      504.61      723.60    106.11 o 
  -4   4  11     1145.97     1281.44    182.07 o 
  -3   4  11      295.74      275.41     53.38 o 
  -2   4  11       12.69       19.34     36.09 o 
  -1   4  11      108.87       87.94     29.64 o 
   0   4  11     1255.56     1268.67     66.94 o 
   1   4  11     1935.49     1863.61     61.03 o 
   2   4  11      236.15      211.63     42.03 o 
   3   4  11      153.63      129.00     41.89 o 
   4   4  11      116.69       76.48     43.47 o 
   5   4  11      216.22      322.76     57.85 o 
   6   4  11       78.88      -36.90     67.49 o 
   7   4  11       42.31       87.15     90.68 o 
  -9   5  11      135.57      295.06    160.84 o 
  -8   5  11      403.44      368.71    155.84 o 
  -7   5  11       37.44       42.30    106.13 o 
  -6   5  11      444.23      263.74     93.02 o 
  -5   5  11     2416.51     2365.13    251.11 o 
  -4   5  11      205.28      108.30     61.66 o 
  -3   5  11     2790.36     2524.40     99.14 o 
  -2   5  11        0.23       16.24     37.45 o 
  -1   5  11     1684.14     1460.09     63.26 o 
   0   5  11      676.63      593.09     43.17 o 
   1   5  11      458.63      377.87     33.80 o 
   2   5  11      819.47      843.32     55.29 o 
   3   5  11     1341.02     1224.02     98.28 o 
   4   5  11      622.24      533.76     58.29 o 
   5   5  11       10.36      207.92     53.35 o 
   6   5  11       21.60      -89.30     72.92 o 
   7   5  11      272.72      141.55    111.82 o 
  -9   6  11      121.95       -2.38    219.78 o 
  -8   6  11     1205.90     1430.38    211.41 o 
  -7   6  11      279.19      352.71    147.63 o 
  -6   6  11     4798.94     5248.31    235.36 o 
  -5   6  11     3301.66     3524.84    185.19 o 
  -4   6  11     1640.54     1694.64    122.08 o 
  -3   6  11     1379.48     1307.26     75.41 o 
  -2   6  11     4134.53     4059.92    140.08 o 
  -1   6  11     2867.06     2869.44    112.58 o 
   0   6  11     5378.74     5238.59    106.18 o 
   1   6  11      188.98      137.05     30.39 o 
   2   6  11      168.97      219.08     40.24 o 
   3   6  11       81.86      268.76     46.87 o 
   4   6  11     1967.74     1823.93     84.59 o 
   5   6  11    11957.05    12039.38    230.84 o 
   6   6  11     1634.23     1493.33    103.28 o 
   7   6  11       30.59      129.95     88.71 o 
  -9   7  11      171.59      254.56    193.61 o 
  -8   7  11     1256.77     1557.51    219.99 o 
  -7   7  11      838.74      955.84    168.78 o 
  -6   7  11     2868.87     2959.69    472.92 o 
  -5   7  11     2834.07     3195.01    179.08 o 
  -4   7  11      194.90      285.83     52.36 o 
  -3   7  11     6366.07     6193.67    244.66 o 
  -2   7  11     4596.41     4269.86    147.81 o 
  -1   7  11     2035.31     2026.99    109.46 o 
   0   7  11     3262.42     3242.02     82.73 o 
   1   7  11        9.04       37.24     28.21 o 
   2   7  11    11510.99    10957.08    195.71 o 
   3   7  11     8592.70     8205.32    165.05 o 
   4   7  11      706.94      534.84     56.80 o 
   5   7  11      355.93      428.62     59.55 o 
   6   7  11       41.20       22.38     62.17 o 
   7   7  11     2385.26     2762.63    169.31 o 
  -9   8  11      446.98      784.67    197.68 o 
  -8   8  11      278.36      119.14    271.84 o 
  -7   8  11       27.29       40.68    108.73 o 
  -6   8  11      122.24      229.90    115.94 o 
  -5   8  11     1213.53     1147.26    196.42 o 
  -4   8  11     1072.41      987.74     74.56 o 
  -3   8  11      823.52      776.46     63.24 o 
  -2   8  11        2.71      -16.41     36.72 o 
  -1   8  11     6571.39     6491.18    111.32 o 
   0   8  11     2782.74     2592.18     74.47 o 
   1   8  11     8774.04     8883.25    143.68 o 
   2   8  11     2283.53     2190.70     86.71 o 
   3   8  11        1.75       59.47     38.46 o 
   4   8  11      230.17      226.05     46.58 o 
   5   8  11      178.95      183.55     52.38 o 
   6   8  11      271.75      284.08     68.82 o 
   7   8  11        4.56       62.76     81.88 o 
  -9   9  11      141.84      118.89    194.65 o 
  -8   9  11       51.70     -105.79    260.35 o 
  -7   9  11      765.32      492.82    147.70 o 
  -6   9  11       69.73       85.78    107.80 o 
  -5   9  11     1722.54     1590.95    174.26 o 
  -4   9  11      244.08      225.50     57.81 o 
  -3   9  11      303.31      310.63     51.99 o 
  -2   9  11      424.24      361.59     46.66 o 
  -1   9  11       18.48       68.42     34.17 o 
   0   9  11      454.82      472.85     41.08 o 
   1   9  11      856.00      922.91     48.39 o 
   2   9  11      143.67      160.86     39.72 o 
   3   9  11      448.07      393.69     46.96 o 
   4   9  11     2003.57     1942.39     82.92 o 
   5   9  11      546.50      612.96     61.96 o 
   6   9  11       63.61       50.23     56.99 o 
   7   9  11      731.22      740.89    115.37 o 
  -8  10  11     1115.80     1187.51    205.92 o 
  -7  10  11       34.11      110.58    116.80 o 
  -6  10  11     2694.60     2790.35    233.35 o 
  -5  10  11     3028.78     3081.45    202.61 o 
  -4  10  11      631.30      549.32    108.59 o 
  -3  10  11     2428.86     2181.55    115.32 o 
  -2  10  11     2800.56     2623.02     96.93 o 
  -1  10  11      514.69      649.99     57.47 o 
   0  10  11     1072.04     1184.18     54.09 o 
   1  10  11      314.00      274.52     36.52 o 
   2  10  11        3.63      -34.25     32.93 o 
   3  10  11      301.07      333.86     51.74 o 
   4  10  11     1160.44     1173.33     69.82 o 
   5  10  11     4910.68     4984.43    131.98 o 
   6  10  11      929.01     1119.38     76.62 o 
   7  10  11      127.43       82.93     78.32 o 
  -8  11  11      413.78      351.83    199.04 o 
  -7  11  11     1196.05     1405.32    205.59 o 
  -6  11  11     1309.96     1465.97    189.34 o 
  -5  11  11     2187.42     2304.17    221.19 o 
  -4  11  11      858.28      934.97    101.03 o 
  -3  11  11     6941.00     6890.48    331.69 o 
  -2  11  11     5700.36     5797.88    132.87 o 
  -1  11  11     3078.16     3036.85     84.16 o 
   0  11  11     1252.21     1263.36     67.48 o 
   1  11  11      127.67       78.18     31.45 o 
   2  11  11     4943.99     4900.61    117.04 o 
   3  11  11     7534.63     8033.09    159.66 o 
   4  11  11      999.15      945.64     74.75 o 
   5  11  11        4.49       48.57     45.66 o 
   6  11  11       26.12        5.27     50.43 o 
   7  11  11     1237.80     1384.16    157.21 o 
  -8  12  11     1275.70     1129.94    261.58 o 
  -7  12  11       76.89       16.67    169.63 o 
  -6  12  11        1.83        9.17    103.27 o 
  -5  12  11     1635.39     1760.88    160.95 o 
  -4  12  11     1872.52     1696.31    144.52 o 
  -3  12  11      460.53      323.82     57.82 o 
  -2  12  11     1954.22     2026.73    117.78 o 
  -1  12  11      730.30      837.60     49.69 o 
   0  12  11    10078.09    10105.42    162.89 o 
   1  12  11     4847.80     5001.50    110.21 o 
   2  12  11     3754.59     3534.10    145.12 o 
   3  12  11       13.49        1.11     37.33 o 
   4  12  11      616.34      633.67     71.04 o 
   5  12  11     1330.25     1476.81     80.67 o 
   6  12  11     2211.51     2630.70    105.10 o 
   7  12  11      528.47      688.70    103.24 o 
  -8  13  11       10.20      -70.75    134.47 o 
  -7  13  11      489.58      400.13    414.59 o 
  -6  13  11     1072.59     1076.99    257.82 o 
  -5  13  11      318.75      236.61     64.03 o 
  -4  13  11       23.43      -17.92     93.69 o 
  -3  13  11      194.97       87.95     65.62 o 
  -2  13  11     6199.85     6178.82    140.13 o 
  -1  13  11    30818.81    30937.22    465.86 o 
   0  13  11       88.53      125.74     33.95 o 
   1  13  11      185.97      234.87     38.65 o 
   2  13  11       65.74       40.51     36.55 o 
   3  13  11      114.31       96.49     41.57 o 
   4  13  11     3668.64     3924.08    113.70 o 
   5  13  11      148.17      243.77     52.75 o 
   6  13  11      301.34      319.31     60.02 o 
   7  13  11       28.82      -46.80     77.25 o 
  -8  14  11      182.10       47.88    124.90 o 
  -7  14  11      764.22      532.75    146.41 o 
  -6  14  11     1243.02     1125.56    177.57 o 
  -5  14  11      387.78      338.31     67.75 o 
  -4  14  11      186.57      188.14     64.03 o 
  -3  14  11      315.14      287.99     49.10 o 
  -2  14  11     3702.36     3374.93    104.29 o 
  -1  14  11     1972.81     2157.07     77.04 o 
   0  14  11     1759.97     1715.53    107.88 o 
   1  14  11      270.35      156.49     37.84 o 
   2  14  11       62.27       52.69     39.26 o 
   3  14  11      754.37      744.61     86.25 o 
   4  14  11       19.82       21.40     42.00 o 
   5  14  11     3123.55     3429.30    113.89 o 
   6  14  11       11.92        8.45     50.12 o 
   7  14  11      349.47      368.16    105.14 o 
  -8  15  11     1332.79     1043.94    255.88 o 
  -7  15  11      241.24      258.82    136.21 o 
  -6  15  11     2215.44     2267.82    220.13 o 
  -5  15  11      932.98      879.86     85.22 o 
  -4  15  11      399.88      174.74     71.50 o 
  -3  15  11     2829.06     2867.27    107.02 o 
  -2  15  11     1291.96     1267.25    111.82 o 
  -1  15  11      477.18      544.77     43.85 o 
   0  15  11     1095.91      932.42     56.91 o 
   1  15  11      147.53      171.66     41.05 o 
   2  15  11     4325.59     4373.72    153.10 o 
   3  15  11     2564.14     2535.30     92.09 o 
   4  15  11       93.67      104.95     47.74 o 
   5  15  11      753.51      939.96     72.18 o 
   6  15  11       28.94      -23.18     51.22 o 
   7  15  11      323.62      289.76     99.66 o 
  -8  16  11      135.85      249.08    153.76 o 
  -7  16  11        6.61      274.44    217.65 o 
  -6  16  11      244.54      327.44    133.53 o 
  -5  16  11     1442.51     1404.58    100.22 o 
  -4  16  11     2119.47     2215.30    115.28 o 
  -3  16  11      958.19     1094.33    132.42 o 
  -2  16  11      299.74      256.94     68.15 o 
  -1  16  11     7272.13     6999.83    165.38 o 
   0  16  11     9098.05     8782.79    165.30 o 
   1  16  11    12367.68    12302.24    209.52 o 
   2  16  11     3506.06     3540.36    110.35 o 
   3  16  11        3.61       50.98     42.26 o 
   4  16  11      532.88      572.61     60.79 o 
   5  16  11      428.30      377.82     59.59 o 
   6  16  11      164.40      210.01     58.91 o 
   7  16  11       12.31      -26.20     91.85 o 
  -8  17  11      477.96      522.25    176.03 o 
  -7  17  11     2821.08     3798.25    979.61 o 
  -6  17  11      996.38     1016.28    180.12 o 
  -5  17  11      223.87      161.71     64.92 o 
  -4  17  11       36.96      -25.65     68.44 o 
  -3  17  11       41.25       23.75     55.61 o 
  -2  17  11     4398.37     4076.79    123.79 o 
  -1  17  11     1095.91     1286.89     63.76 o 
   0  17  11       10.02       56.39     36.27 o 
   1  17  11     2031.97     2012.61     83.40 o 
   2  17  11      948.71      929.69     76.68 o 
   3  17  11      786.14      686.02     62.54 o 
   4  17  11     4793.22     4628.02    137.46 o 
   5  17  11      629.95      688.12     67.95 o 
   6  17  11      263.95      185.24     65.27 o 
  -8  18  11      105.28      150.54    137.60 o 
  -7  18  11        0.73     -156.05    179.15 o 
  -6  18  11      897.80      777.12    171.86 o 
  -5  18  11        7.16       31.98     59.98 o 
  -4  18  11      983.13     1232.82     94.62 o 
  -3  18  11      125.36       40.07     49.08 o 
  -2  18  11       70.52       33.12     46.67 o 
  -1  18  11      547.67      455.31     43.75 o 
   0  18  11       25.25       13.62     36.47 o 
   1  18  11     3916.02     3945.65    107.39 o 
   2  18  11      295.21      220.96     50.37 o 
   3  18  11      645.44      621.86     60.68 o 
   4  18  11       71.78      158.46     49.60 o 
   5  18  11      761.36      719.18     70.81 o 
   6  18  11       37.41       28.77     61.18 o 
  -8  19  11        4.40      -48.57    265.45 o 
  -7  19  11       34.46      -26.66    110.53 o 
  -6  19  11       88.07       14.66    113.87 o 
  -5  19  11      185.40      229.01     69.71 o 
  -4  19  11      340.26      361.98     63.46 o 
  -3  19  11     1386.22     1324.80     83.18 o 
  -2  19  11     3102.62     3093.25    114.49 o 
  -1  19  11      333.24      351.12     51.80 o 
   0  19  11     1113.44     1027.87     61.24 o 
   1  19  11        9.47       64.71     43.72 o 
   2  19  11     1532.46     1489.32     79.10 o 
   3  19  11     1245.16     1251.46     73.95 o 
   4  19  11       25.32       91.71     49.52 o 
   5  19  11       35.32       68.17     54.30 o 
   6  19  11       49.34      100.74     64.37 o 
  -7  20  11       40.40       64.51    172.07 o 
  -6  20  11        3.00       45.64     87.70 o 
  -5  20  11     1435.53     1489.85    107.41 o 
  -4  20  11     1258.28     1270.87     87.69 o 
  -3  20  11      828.29      947.52     76.20 o 
  -2  20  11     1078.70     1006.74     76.91 o 
  -1  20  11     1795.92     1867.17     87.08 o 
   0  20  11     4637.04     4600.86    149.01 o 
   1  20  11     9633.97     9573.48    180.16 o 
   2  20  11     2849.23     2895.47    113.48 o 
   3  20  11       19.37       51.73     44.71 o 
   4  20  11      356.47      426.92     61.66 o 
   5  20  11      244.48      277.69     65.65 o 
   6  20  11     1526.48     1751.74    144.26 o 
  -7  21  11     2189.47     2239.32    477.32 o 
  -6  21  11     1214.63     1143.62    136.47 o 
  -5  21  11      237.02      154.28     69.99 o 
  -4  21  11       13.14       15.88     57.92 o 
  -3  21  11      532.61      495.53     66.31 o 
  -2  21  11     5794.21     5864.70    157.90 o 
  -1  21  11    11813.72    11568.56    252.31 o 
   0  21  11        7.55      109.44     41.23 o 
   1  21  11     2243.42     2218.99     86.09 o 
   2  21  11      585.52      478.46     62.52 o 
   3  21  11     1249.64     1294.36     81.88 o 
   4  21  11     4699.93     4940.80    181.07 o 
   5  21  11      212.83      195.17     97.39 o 
   6  21  11      566.84      474.19     76.55 o 
  -7  22  11       61.67       88.87    132.94 o 
  -6  22  11       22.11      -57.69     85.02 o 
  -5  22  11      458.50      444.66     81.02 o 
  -4  22  11     5545.82     6019.52    170.48 o 
  -3  22  11     1094.19     1086.80     81.83 o 
  -2  22  11      603.89      444.12     74.22 o 
  -1  22  11      331.78      279.94     57.45 o 
   0  22  11      148.95       60.83     39.78 o 
   1  22  11     4003.22     3906.40    110.81 o 
   2  22  11      929.10     1028.71     79.02 o 
   3  22  11      311.67      336.01     55.43 o 
   4  22  11      337.10      391.92     61.83 o 
   5  22  11        4.53       61.62     60.05 o 
   6  22  11      314.17      373.19     76.36 o 
  -7  23  11      209.12       81.08    164.51 o 
  -6  23  11        1.52        2.95     72.04 o 
  -5  23  11        2.50      -77.29     62.53 o 
  -4  23  11      443.65      495.98     82.83 o 
  -3  23  11      595.92      497.80     70.11 o 
  -2  23  11       71.79      102.78     70.32 o 
  -1  23  11       13.78       40.99     67.60 o 
   0  23  11        2.08       23.44     40.75 o 
   1  23  11       52.65      165.86     45.30 o 
   2  23  11      961.92      969.46     81.70 o 
   3  23  11       77.45      -35.16     45.90 o 
   4  23  11        6.20       55.67     57.36 o 
   5  23  11       50.73       34.44     60.78 o 
  -7  24  11       26.91      -20.10    132.86 o 
  -6  24  11       15.12       58.17     75.17 o 
  -5  24  11      432.73      364.39     92.28 o 
  -4  24  11     1151.20     1394.11    135.17 o 
  -3  24  11      116.06      158.43     58.95 o 
  -2  24  11        8.88       58.93     74.81 o 
  -1  24  11     1978.64     2018.05    135.19 o 
   0  24  11     2134.29     1782.77     84.43 o 
   1  24  11     4367.06     4644.93    199.91 o 
   2  24  11     1628.36     1712.43    107.46 o 
   3  24  11      160.42      185.31     59.12 o 
   4  24  11        3.74       37.88     56.92 o 
   5  24  11       17.39       14.39     75.67 o 
  -6  25  11     1388.59     1376.11    118.09 o 
  -5  25  11       68.03       70.76     75.33 o 
  -4  25  11        4.10       43.62     68.81 o 
  -3  25  11      584.64      352.92     92.35 o 
  -2  25  11     5423.07     5796.12    451.63 o 
  -1  25  11     6120.86     6850.30    238.58 o 
   0  25  11       23.53       40.85     42.09 o 
   1  25  11     1364.85     1335.03     90.15 o 
   2  25  11     1131.77     1178.59     85.07 o 
   3  25  11     2128.53     2128.22    109.93 o 
   4  25  11     3848.59     4044.63    179.87 o 
   5  25  11      173.02       82.89     65.31 o 
  -6  26  11       26.13       14.24     77.30 o 
  -5  26  11      525.19      565.27    118.70 o 
  -4  26  11     1977.86     2102.95    126.98 o 
  -3  26  11      224.53      351.36     79.01 o 
  -2  26  11      556.72      467.82    111.68 o 
  -1  26  11       53.77       98.21     73.65 o 
   0  26  11      348.87      286.77     52.10 o 
   1  26  11     2145.22     2341.54    182.33 o 
   2  26  11       17.91      -15.71     52.01 o 
   3  26  11     1464.53     1599.82    108.87 o 
   4  26  11     1940.71     1922.81    113.97 o 
   5  26  11      257.39      217.11     76.82 o 
  -6  27  11      255.38      299.02     90.63 o 
  -5  27  11      277.06      265.97     86.19 o 
  -4  27  11        2.09       -7.97     64.48 o 
  -3  27  11        2.82     -142.25     71.12 o 
  -2  27  11      273.08      218.58     85.80 o 
  -1  27  11      565.51      493.12     97.23 o 
   0  27  11       67.52       82.64     47.06 o 
   1  27  11       29.97      136.33     60.52 o 
   2  27  11       37.52       26.45     53.70 o 
   3  27  11       10.19      -59.72     65.01 o 
   4  27  11      493.10      682.72    119.92 o 
  -6  28  11       32.85       -9.20     79.35 o 
  -5  28  11       40.82       86.81     80.03 o 
  -4  28  11       68.78       -6.45     74.31 o 
  -3  28  11       34.45       68.51     81.99 o 
  -2  28  11      513.57      444.65     98.45 o 
  -1  28  11      315.63      351.62    140.47 o 
   0  28  11      708.96      629.76     93.43 o 
   1  28  11     2315.29     2282.44    119.63 o 
   2  28  11      679.95      710.79     91.26 o 
   3  28  11       40.37       86.04     70.14 o 
   4  28  11        5.72       -1.83     70.01 o 
  -5  29  11      280.36      102.66     85.29 o 
  -4  29  11        3.27       17.81     79.00 o 
  -3  29  11      328.15      130.79    106.65 o 
  -2  29  11     1887.47     1748.31    142.27 o 
  -1  29  11     4193.48     4607.27    734.83 o 
   0  29  11      216.01      199.87     55.87 o 
   1  29  11      741.52      606.55     88.27 o 
   2  29  11      618.76      759.95    124.14 o 
   3  29  11      161.27      145.39     73.11 o 
   4  29  11     1930.02     1804.74    126.20 o 
  -5  30  11     1226.00     1492.61    153.59 o 
  -4  30  11     5910.90     5765.90    246.35 o 
  -3  30  11     1026.15     1123.67    130.60 o 
  -2  30  11      125.10       80.68     88.47 o 
  -1  30  11       39.15      140.09     87.52 o 
   0  30  11      821.06      769.93     83.05 o 
   1  30  11     2288.94     2114.45    151.47 o 
   2  30  11      915.03     1001.52    104.80 o 
   3  30  11      726.31      630.19    119.91 o 
   4  30  11     1278.11     1419.43    165.42 o 
  -5  31  11      345.44      370.16    116.79 o 
  -4  31  11      222.24      232.40    117.28 o 
  -3  31  11      108.44      -31.08     86.42 o 
  -2  31  11      557.61      723.17    116.38 o 
  -1  31  11      735.49      595.79    116.61 o 
   0  31  11      145.32      149.83     65.26 o 
   1  31  11      221.71      263.28     75.93 o 
   2  31  11       24.19     -105.43     63.58 o 
   3  31  11      520.02      500.15     96.75 o 
  -4  32  11        4.12      -78.29     86.65 o 
  -3  32  11        4.34       52.07     89.96 o 
  -2  32  11      308.82      160.03     98.43 o 
  -1  32  11       23.91       36.65     84.48 o 
   0  32  11       32.42       17.83     58.71 o 
   1  32  11      229.95      170.54     95.02 o 
   2  32  11      191.40      104.95     77.74 o 
   3  32  11        7.80       71.97     79.92 o 
  -4  33  11        0.65       36.31     98.29 o 
  -3  33  11        2.11      -28.38     88.85 o 
  -2  33  11      958.63      717.98    119.10 o 
  -1  33  11     2164.60     2300.80    163.18 o 
   0  33  11       46.35       91.65     79.18 o 
   1  33  11      668.49      692.42    115.80 o 
   2  33  11        2.41       34.66     73.54 o 
  -3  34  11      844.59     1030.06    213.90 o 
  -2  34  11        5.70      -83.28     85.20 o 
  -1  34  11       21.85      112.99     91.86 o 
   0  34  11      530.29      496.24    230.06 o 
   1  34  11     2056.32     1836.02    127.97 o 
   2  34  11      148.87      183.94     82.91 o 
  -2  35  11     1020.81     1038.35    136.10 o 
  -1  35  11      585.69      588.39    114.05 o 
   0  35  11        4.16     -272.96    155.19 o 
   1  35  11      292.20      291.60     83.93 o 
  -8   0  12      403.60      550.47    219.75 o 
  -7   0  12      110.39      496.90    141.59 o 
  -6   0  12     3309.30     3154.58    303.39 o 
  -5   0  12      520.56      546.13    155.42 o 
  -4   0  12     4294.00     3987.51    199.67 o 
  -3   0  12    11241.21    11372.74   1525.82 o 
  -2   0  12     2352.88     1979.94    239.67 o 
  -1   0  12     3894.30     3984.77    176.95 o 
   0   0  12      754.00      734.71     70.71 o 
   1   0  12     9181.69     8780.16    198.22 o 
   2   0  12    16228.76    14696.89    349.03 o 
   3   0  12     3959.09     3717.92    254.92 o 
   4   0  12      383.39      310.97     80.63 o 
   5   0  12     2668.97     2940.72    162.64 o 
   6   0  12        0.38      -71.34     72.24 o 
   7   0  12     3251.03     3908.32    294.25 o 
  -8   1  12     1325.93     1201.59    164.85 o 
  -7   1  12       14.90       47.79     80.98 o 
  -6   1  12      102.88      173.20     79.13 o 
  -5   1  12      420.54      396.27     61.12 o 
  -4   1  12     1075.37     1080.90     76.78 o 
  -3   1  12     3701.51     3689.06    134.54 o 
  -2   1  12       10.37      -39.05     42.75 o 
  -1   1  12     6308.99     6407.90    127.97 o 
   0   1  12     3070.07     3144.90     88.20 o 
   1   1  12     1110.12     1200.05     65.62 o 
   2   1  12     3922.00     3872.83    114.57 o 
   3   1  12     1442.35     1263.59     76.33 o 
   4   1  12     1123.17      956.42     72.59 o 
   5   1  12      797.86      969.93     77.41 o 
   6   1  12        3.91      -28.68     52.18 o 
   7   1  12      158.53      333.08    101.19 o 
  -8   2  12       28.09      227.38    113.59 o 
  -7   2  12       78.70       -4.64     81.29 o 
  -6   2  12       10.21      -11.95     66.35 o 
  -5   2  12       18.78        3.90     50.98 o 
  -4   2  12       99.05      100.08     52.44 o 
  -3   2  12        4.89       32.22     52.82 o 
  -2   2  12      316.70      257.03     55.77 o 
  -1   2  12       53.50      106.61     34.24 o 
   0   2  12       28.50       70.30     31.18 o 
   1   2  12      313.91      304.59     46.47 o 
   2   2  12       18.19       41.96     37.82 o 
   3   2  12      196.83      154.36     45.99 o 
   4   2  12        2.90        3.12     45.06 o 
   5   2  12      105.39      131.40     54.98 o 
   6   2  12      110.08       68.08     55.65 o 
   7   2  12       65.02      232.11     92.25 o 
  -8   3  12      884.89      569.99    171.36 o 
  -7   3  12       31.53      -38.61    130.76 o 
  -6   3  12      585.46      637.98    113.88 o 
  -5   3  12       50.43      122.03     82.20 o 
  -4   3  12      492.39      372.86     57.10 o 
  -3   3  12     2011.82     1788.09     99.43 o 
  -2   3  12        7.69      -20.12     45.47 o 
  -1   3  12     5323.77     5473.14    152.48 o 
   0   3  12     2223.88     2457.52     75.98 o 
   1   3  12     1288.74     1257.14     51.70 o 
   2   3  12     1049.43     1031.84     65.49 o 
   3   3  12     1970.68     1706.16     81.64 o 
   4   3  12      436.78      362.83     56.75 o 
   5   3  12      444.29      537.77     66.29 o 
   6   3  12       47.07       88.47     53.31 o 
   7   3  12      117.77       74.05     87.96 o 
  -8   4  12      240.68      274.94    145.21 o 
  -7   4  12      204.45      152.99    122.43 o 
  -6   4  12     3958.78     4102.46    222.24 o 
  -5   4  12     3112.57     3279.40    121.77 o 
  -4   4  12     2357.90     2121.09     97.47 o 
  -3   4  12     4417.76     4291.16    238.21 o 
  -2   4  12     1247.62     1253.47    123.22 o 
  -1   4  12     5625.82     5565.67    117.94 o 
   0   4  12     1927.90     1922.63     67.11 o 
   1   4  12      502.19      500.49     39.39 o 
   2   4  12     7608.97     7882.92    164.58 o 
   3   4  12     1165.88     1501.65     91.76 o 
   4   4  12      568.71      407.47     59.21 o 
   5   4  12     1595.69     1610.21     94.86 o 
   6   4  12       15.65       64.98     54.69 o 
   7   4  12     2276.83     2568.50    168.39 o 
  -8   5  12     1415.38     1571.51    220.08 o 
  -7   5  12        6.69       88.12    210.64 o 
  -6   5  12     1490.11     1584.36    152.43 o 
  -5   5  12      534.96      634.72     70.97 o 
  -4   5  12     2877.28     2681.46    109.35 o 
  -3   5  12     3187.67     3134.28    197.22 o 
  -2   5  12       85.50       74.99     49.96 o 
  -1   5  12     5963.56     5898.91    122.28 o 
   0   5  12     7164.97     7160.49    131.58 o 
   1   5  12     2747.76     2591.43     69.64 o 
   2   5  12     3028.00     2859.04     91.78 o 
   3   5  12      253.09      244.35     54.98 o 
   4   5  12     2402.39     2270.87    112.61 o 
   5   5  12     3341.76     3516.94    129.56 o 
   6   5  12      733.95      698.33    100.88 o 
   7   5  12       36.66      208.90     96.59 o 
  -8   6  12      208.34      127.85    144.91 o 
  -7   6  12      878.39      756.44    165.41 o 
  -6   6  12      563.37      413.99    214.78 o 
  -5   6  12      215.53       -0.04    130.86 o 
  -4   6  12      136.74      101.54     71.91 o 
  -3   6  12     1685.07     1469.45     84.59 o 
  -2   6  12     1918.07     2072.04    191.14 o 
  -1   6  12     1320.84     1407.88     69.70 o 
   0   6  12      105.47      146.76     34.85 o 
   1   6  12      207.60      178.07     46.67 o 
   2   6  12      840.11      787.11     57.10 o 
   3   6  12     1307.04     1249.37     70.21 o 
   4   6  12      566.30      699.94     65.79 o 
   5   6  12       30.05       91.74     52.41 o 
   6   6  12      108.02       78.87     57.27 o 
   7   6  12     1242.25     1427.47    143.05 o 
  -8   7  12      279.27       72.40    137.39 o 
  -7   7  12       52.14      196.98    129.75 o 
  -6   7  12       10.78      -37.95    102.34 o 
  -5   7  12      657.19      777.66     73.38 o 
  -4   7  12      423.21      638.06     98.68 o 
  -3   7  12       67.24      158.02     67.38 o 
  -2   7  12        8.86      -53.82     46.81 o 
  -1   7  12     6165.32     6186.11    126.79 o 
   0   7  12        6.76      -13.01     30.78 o 
   1   7  12       11.29       29.30     32.50 o 
   2   7  12      936.16      907.61     59.79 o 
   3   7  12     1594.20     1650.68     77.15 o 
   4   7  12        9.62      -13.23     43.55 o 
   5   7  12       25.54      -31.34     47.73 o 
   6   7  12      934.84     1030.25    101.63 o 
   7   7  12      218.16      225.80     96.65 o 
  -8   8  12      137.24       96.64    134.64 o 
  -7   8  12        0.33      -19.45    119.93 o 
  -6   8  12     2295.75     2473.82    285.47 o 
  -5   8  12      348.78      461.75     65.84 o 
  -4   8  12     2003.94     2032.98    100.14 o 
  -3   8  12     1574.67     1599.10     87.24 o 
  -2   8  12      617.92      429.24     57.65 o 
  -1   8  12     2410.95     2392.70     77.23 o 
   0   8  12     4327.19     4540.01    102.16 o 
   1   8  12     2898.57     2745.62     87.97 o 
   2   8  12     4394.97     4417.26    121.70 o 
   3   8  12      523.74      437.89     52.35 o 
   4   8  12       82.38      108.22     59.20 o 
   5   8  12     1652.51     1792.45     89.05 o 
   6   8  12        9.62       13.62     54.54 o 
   7   8  12     1445.49     1338.62    140.71 o 
  -8   9  12     1346.70      872.48    195.59 o 
  -7   9  12       79.16      149.27    125.67 o 
  -6   9  12      909.45     1087.72    202.87 o 
  -5   9  12     1614.62     1693.28    139.72 o 
  -4   9  12     3158.00     3056.82    130.29 o 
  -3   9  12     2313.84     2173.30     98.76 o 
  -2   9  12     1166.67      896.36     69.35 o 
  -1   9  12    11741.71    11842.37    192.19 o 
   0   9  12     6572.20     6877.13    129.35 o 
   1   9  12     3205.10     3102.74     93.15 o 
   2   9  12     2149.65     2094.61    121.04 o 
   3   9  12      376.85      395.84     50.63 o 
   4   9  12     2904.78     2609.64    143.63 o 
   5   9  12     2002.25     2008.87     94.06 o 
   6   9  12      655.13      588.41    150.36 o 
   7   9  12      350.60      679.07    105.54 o 
  -8  10  12     1077.40      849.71    316.39 o 
  -7  10  12     1960.48     2077.33    272.74 o 
  -6  10  12      759.64      863.14    166.14 o 
  -5  10  12      160.05      186.67     63.58 o 
  -4  10  12      241.11      235.36     73.99 o 
  -3  10  12      988.92      895.05     73.42 o 
  -2  10  12     4347.62     4504.74    133.34 o 
  -1  10  12      401.00      456.89     42.00 o 
   0  10  12        5.31       32.38     32.78 o 
   1  10  12     1105.58     1214.91     63.35 o 
   2  10  12     2498.57     2307.79     91.50 o 
   3  10  12     3124.98     3033.49    101.20 o 
   4  10  12      694.50      536.19     59.87 o 
   5  10  12      109.98       20.43     49.61 o 
   6  10  12     1536.38     1702.38     94.05 o 
  -8  11  12      160.57       53.87    144.76 o 
  -7  11  12      208.79      294.59    142.69 o 
  -6  11  12       56.14      -25.95    107.99 o 
  -5  11  12     2646.41     2517.48    123.98 o 
  -4  11  12     2180.58     2418.99    107.75 o 
  -3  11  12        7.23       27.97     49.40 o 
  -2  11  12     1027.69      933.25     82.83 o 
  -1  11  12     2684.74     2678.25     73.53 o 
   0  11  12       76.36       82.17     34.82 o 
   1  11  12      721.75      688.31     53.37 o 
   2  11  12      540.37      465.95     49.11 o 
   3  11  12     1794.86     1813.53     91.92 o 
   4  11  12       24.69       30.30     45.70 o 
   5  11  12      566.89      457.35     63.62 o 
   6  11  12      614.02      581.07     69.95 o 
  -8  12  12      115.29       65.00    146.58 o 
  -7  12  12       11.14      111.48    121.83 o 
  -6  12  12     1876.28     1464.37    196.39 o 
  -5  12  12      561.10      657.86     96.80 o 
  -4  12  12     1805.13     1719.05    105.02 o 
  -3  12  12     1064.96     1148.10     80.29 o 
  -2  12  12      285.33      402.15     56.93 o 
  -1  12  12       77.88       45.54     32.33 o 
   0  12  12      517.63      507.99     45.94 o 
   1  12  12      590.64      561.68     77.75 o 
   2  12  12     3007.69     2881.11    179.07 o 
   3  12  12        5.73       30.80     42.56 o 
   4  12  12      265.53      344.80     56.69 o 
   5  12  12     1210.83     1271.51     81.76 o 
   6  12  12       92.22      176.70     59.66 o 
  -8  13  12      277.41      322.16    163.13 o 
  -7  13  12       67.74       32.85    142.66 o 
  -6  13  12      983.63     1213.28    217.37 o 
  -5  13  12     1053.45     1197.52     97.99 o 
  -4  13  12     3472.77     3230.21    137.12 o 
  -3  13  12     3452.75     3478.74    123.61 o 
  -2  13  12     2342.90     2311.31     96.75 o 
  -1  13  12     1232.62     1154.46     55.27 o 
   0  13  12     1266.53     1382.63     61.63 o 
   1  13  12      507.44      442.88     48.93 o 
   2  13  12     1121.20     1068.66     98.52 o 
   3  13  12       15.80      -62.59     41.67 o 
   4  13  12     3166.86     3356.64    145.59 o 
   5  13  12     3684.20     4432.07    132.90 o 
   6  13  12      664.32      682.14     74.85 o 
  -8  14  12      331.69      639.52    174.78 o 
  -7  14  12     1694.54     1772.42    341.28 o 
  -6  14  12      612.34      603.50    152.67 o 
  -5  14  12      178.96      258.09     70.52 o 
  -4  14  12      639.78      635.24    137.61 o 
  -3  14  12     3530.81     3264.30    120.01 o 
  -2  14  12     2853.13     3060.89    115.41 o 
  -1  14  12     4916.18     5043.66    109.21 o 
   0  14  12       45.23       85.39     37.49 o 
   1  14  12      833.29      842.56     85.74 o 
   2  14  12     2495.57     2595.99     99.24 o 
   3  14  12     4705.39     4682.41    159.05 o 
   4  14  12     1872.12     2137.22     95.39 o 
   5  14  12       65.35      124.19     55.61 o 
   6  14  12      736.01      792.13    109.93 o 
  -8  15  12        6.96      110.00    151.29 o 
  -7  15  12       61.32       95.31    137.15 o 
  -6  15  12      150.36      172.22    122.80 o 
  -5  15  12     4839.33     5076.37    174.37 o 
  -4  15  12     2741.77     3075.73    167.68 o 
  -3  15  12       81.27       32.84     54.45 o 
  -2  15  12        7.74       25.70     42.93 o 
  -1  15  12       73.81       92.96     33.83 o 
   0  15  12     1114.57     1121.79     63.82 o 
   1  15  12     2765.32     2927.18     93.70 o 
   2  15  12        2.31       30.28     43.52 o 
   3  15  12     1995.23     2103.11     89.50 o 
   4  15  12      170.37      137.40     54.26 o 
   5  15  12      539.70      609.55     70.18 o 
   6  15  12     1782.35     1784.63     98.59 o 
  -7  16  12      470.18      616.69    177.76 o 
  -6  16  12      215.97       98.31     88.30 o 
  -5  16  12      243.19      230.81     73.78 o 
  -4  16  12      260.08      201.36     85.59 o 
  -3  16  12      195.10      223.13     62.39 o 
  -2  16  12     2848.95     2832.85    101.55 o 
  -1  16  12      947.95      756.49     64.85 o 
   0  16  12      778.41      760.88     70.92 o 
   1  16  12      206.61      161.91     42.32 o 
   2  16  12      383.19      452.04     60.48 o 
   3  16  12      407.69      287.21     53.47 o 
   4  16  12       15.69        9.04     49.23 o 
   5  16  12      587.04      573.32     69.70 o 
   6  16  12      408.03      588.60     72.53 o 
  -7  17  12      123.58      185.64    172.93 o 
  -6  17  12      866.01      645.84    117.93 o 
  -5  17  12      608.10      459.58     80.80 o 
  -4  17  12     1343.19     1361.95    103.41 o 
  -3  17  12     1473.56     1306.34     97.12 o 
  -2  17  12      600.22      549.10     64.63 o 
  -1  17  12     1930.14     2008.09    101.48 o 
   0  17  12     1510.95     1607.75     73.24 o 
   1  17  12       23.87       93.53     40.48 o 
   2  17  12      219.72      173.87     52.54 o 
   3  17  12       14.38       72.29     47.33 o 
   4  17  12     1140.10     1034.16     87.04 o 
   5  17  12     1305.87     1219.16     84.57 o 
   6  17  12       34.84       55.38     64.41 o 
  -7  18  12     2344.09     1917.73    242.58 o 
  -6  18  12      715.00      615.56    115.38 o 
  -5  18  12      192.12      204.63     72.57 o 
  -4  18  12      293.13      192.91     86.46 o 
  -3  18  12     3184.73     3350.03    140.57 o 
  -2  18  12     5409.55     5321.62    170.09 o 
  -1  18  12     1075.55     1130.16     67.56 o 
   0  18  12        1.68       20.48     44.00 o 
   1  18  12      660.75      597.10     65.29 o 
   2  18  12     2167.56     2076.11    100.28 o 
   3  18  12     3285.17     3483.57    122.49 o 
   4  18  12     1075.36     1132.71     79.46 o 
   5  18  12      225.43      183.38     59.88 o 
   6  18  12      753.87      747.03     86.11 o 
  -7  19  12       23.26       29.39    135.32 o 
  -6  19  12      297.11      285.73    104.96 o 
  -5  19  12     3901.28     3953.15    160.03 o 
  -4  19  12     3610.80     4017.63    155.92 o 
  -3  19  12      680.66      751.07     76.74 o 
  -2  19  12      140.54      184.95     64.46 o 
  -1  19  12     1990.98     1951.16    112.91 o 
   0  19  12     2601.52     2478.99    119.81 o 
   1  19  12     4096.05     4248.49    140.04 o
[truncated: 64,552 more chars]
